# Supplementary material for: Combined transcriptomic and ChIPseq analyses of the Bordetella pertussis RisA regulon
Source: mSystems. 2024 Mar 12;9(4):e00951-23. doi: 10.1128/msystems.00951-23 (PMC11019879; doi:10.1128/msystems.00951-23)
Supplement: Supplemental Tables — Tables S1 to S12. [file msystems.00951-23-s0002.xlsx]

## Sheet: TableS1
Table S1. Clusters of genes regulated by RisA and modulation
a Locus Tag and gene symbols from the B. pertussis Tohama I BX470248 genome annotation.
b datasets from Coutte et al. 2016
c datasets from this RNAseq study
			datasets from Coutte et al. 2016					datasets from this RNAseq study
cluster	Locus Tag a	Symbols a	Log2FC mBPSM vs nmBPSM b	Log2FC mBPSMDRisA vs nmBPSM b		Locus Tag a	Symbols a	Log2FC mBPSM vs nmBPSM c	Log2FC mBPSMDRisA vs nmBPSM c	cluster
1	bp2924	_	-8.67426	-5.88364		bp1201	tcfA	-9.80332	-9.58093	1
1	bp3785	ptxD	-7.10383	-5.0823		bp3494	brkA	-9.73519	-7.58835	1
1	bp1201	tcfA	-8.18636	-6.31045		bp2925	_	-8.98014	-8.39518	1
1	bp3784	ptxB	-6.45297	-4.83061		bp2234	brpL	-8.16825	-5.29379	1
1	bp3786	ptxE	-6.29803	-4.86634		bp2927	_	-7.89785	-7.89785	1
1	bp3792	_	-5.80889	-4.92038		bp3789	ptlB	-7.19147	-6.19147	1
1	bp3494	brkA	-5.98022	-4.76776		bp3785	ptxD	-7.18133	-6.52925	1
1	bp3788	ptlA	-6.28166	-4.79388		bp2315	vag8	-7.17839	-7.27569	1
1	bp3787	ptxC	-6.6173	-4.97933		bp2254	bcrH1	-6.9542	-6.36923	1
1	bp3789	ptlB	-5.92979	-4.78734		bp3788	ptlA	-6.86212	-6.44708	1
1	bp2262	bscD	-5.59786	-3.88665		bp3784	ptxB	-6.83655	-4.42626	1
1	bp3405	ompQ	-4.95284	-2.97485		bp2738	bapC	-6.83408	-3.97609	1
1	bp2925	_	-5.88368	-4.11756		bp3786	ptxE	-6.82991	-4.59544	1
1	bp3794	_	-4.96917	-4.01085		bp2250	bcr4	-6.79874	-6.79874	1
1	bp2263	bscE	-5.66933	-3.84298		bp3787	ptxC	-6.72451	-4.36306	1
1	bp0856	bfrD	-5.85625	-3.67474		bp2252	bopB	-6.61681	-6.25424	1
1	bp2264	bscF	-5.14731	-3.52636		bp3783	ptxA	-6.57293	-5.01105	1
1	bp3783	ptxA	-6.64059	-4.85034		bp2243	bscP	-6.49185	-6.49185	1
1	bp2927	_	-4.78462	-3.56872		bp2233	_	-6.49185	-5.90689	1
1	bp2315	vag8	-6.91563	-5.78403		bp2251	bcrH2	-6.46761	-6.46761	1
1	bp3795	_	-4.58043	-3.85069		bp2240	bscR	-6.40088	-4.07895	1
1	bp3793	_	-4.85171	-4.30066		bp2256	bsp22	-6.37069	-5.20076	1
1	bp0535	_	-2.71139	-2.09432		bp3790	_	-6.3706	-4.69873	1
1	bp2261	bcrD	-4.34361	-2.70298		bp3793	_	-6.34282	-5.34282	1
1	bp2253	bopD	-4.69862	-3.78617		bp2231	_	-6.29462	-5.29462	1
1	bp3791	_	-5.31882	-3.7647		bp3791	_	-6.23266	-5.96963	1
1	bp2926	_	-4.60021	-3.30574		bp2241	bscQ	-6.14975	-5.56478	1
1	bp3790	_	-5.69641	-4.23228		bp0762	cyaD	-6.12516	-3.5891	1
1	bp2256	bsp22	-4.72425	-2.65379		bp3795	_	-6.10852	-5.52356	1
1	bp2235	bscC	-3.5397	-3.04158		bp2246	bscL	-6.07682	-6.07682	1
1	bp2233	_	-4.94069	-3.13384		bp3796	_	-6.07682	-5.85442	1
1	bp2255	_	-4.16745	-3.42511		bp2244	bscO	-6.05528	-6.05528	1
1	bp3796	_	-3.86507	-3.15865		bp0499	_	-6.02237	-5.60733	1
1	bp2237	bscU	-3.94895	-3.06167		bp2238	bscT	-6.01123	-4.6893	1
2	bp1054	prn	-6.48474	-1.25645		bp3794	_	-6	-5	1
2	bp1879	fhaB	-3.98801	0.117895		bp2264	bscF	-5.85798	-5.85798	1
2	bp2936	_	-5.25614	-0.565658		bp0763	cyaE	-5.6865	-3.6865	1
2	bp1883	fimD	-4.97064	-1.84521		bp3405	ompQ	-5.62902	-4.17264	1
2	bp0760	cyaA	-5.59533	-1.97432		bp2261	bcrD	-5.62774	-3.7102	1
2	bp1881	fimB	-4.85752	-1.37787		bp2263	bscE	-5.58496	-5.58496	1
2	bp1119	fim2	-5.72449	-1.79257		bp2253	bopD	-5.58496	-5.58496	1
2	bp1884	fhaC	-4.2409	-1.9438		bp1876	bvgR	-5.56803	-3.39171	1
2	bp0216	sphB1	-6.29542	-2.58535		bp2239	bscS	-5.52356	-4.9386	1
2	bp1880	fimA	-3.36619	0.119409		bp2249	bscI	-5.44294	-5.44294	1
2	bp1876	bvgR	-5.34711	-1.08021		bp2232	_	-5.42626	-6.01123	1
2	bp1496	_	-2.89414	-1.34236		bp2257	bopN	-5.42626	-4.8413	1
2	bp2747	_	-2.17104	-0.365645		bp2230	_	-5.39232	-4.39232	1
2	bp1878	bvgA	-2.49923	-0.195251		bp2237	bscU	-5.32912	-3.48113	1
2	bp0259	cydA	-2.23005	0.761094		bp2248	bscJ	-5.2854	-5.2854	1
2	bp0761	cyaB	-2.95569	-1.2234		bp0761	cyaB	-5.16672	-3.01616	1
2	bp2486	_	-2.73706	0.633395		bp1251	HotB	-5.12928	-5.12928	1
2	bp1882	fimC	-4.02418	-1.50784		bp2235	bscC	-4.9542	-4.36923	1
3	bp3554	risA	0.661742	-5.89483		bp2255	_	-4.80735	-4.80735	1
3	bp0987	_	0.87689	-4.71872		bp2228	alr, dadB	-4.80735	-4.80735	1
3	bp1189	_	-0.44292	-2.29442		bp0500	_	-4.73835	-5.85383	1
3	bp0205	_	0.00696158	-2.28542		bp2247	bscK	-4.72792	-4.72792	1
3	bp2560	_	1.46879	-1.85327		bp2245	bscN	-4.58033	-4.47342	1
3	bp3011	_	-0.898316	-1.92176		bp2262	bscD	-4.52356	-4.52356	1
3	bp3238	_	0.445726	-2.3092		bp3439	dnt	-4.36809	-3.29507	1
3	bp1504	osmC	0.909864	-1.96079		bp2907	fhaL	-4.35217	-4.56239	1
3	bp2139	_	0.713924	-2.66363		bp0764	cyaX	-4.12928	-2.80735	1
4	bp1112	bipA	-0.242359	2.39113		bp2667	fhaS	-4.00616	-1.07187	1
4	bp1708	_	-0.0239633	2.3359		bp0398	_	-3.97728	-1.58496	1
4	bp1113	_	0.196025	3.25855		bp2226	_	-3.97053	-2.77259	1
4	bp3531	tonB	0.636796	2.86183		bp1760	_	-3.90689	-2.79141	1
4	bp2487	_	0.499869	3.06612		bp0456	hemC	-3.76553	-2.62803	1
4	bp1707	_	0.163793	1.82131		bp2749	putA	-3.65806	-0.77244	1
4	bp2005	_	-0.337939	2.02133		bp2236	bscW	-3.64386	-3.64386	1
4	bp0314	_	-0.0618441	2.91046		bp2227	_	-3.53605	-3.85798	1
4	bp1998	_	0.529369	2.0917		bp2674	fimX	-3.47999	-2.77372	1
4	bp2002	_	0.363508	1.9609		bp3792	_	-3.39232	-3.39232	1
4	bp1374	flgC	0.0522884	2.53435		bp2229	_	-3.36923	-3.53916	1
4	bp1709	_	0.0531407	1.99251		bp2183	_	-3.23362	-1.27942	1
4	bp1380	flgI	0.0615669	2.24946		bp1203	_	-3.1964	-2.81789	1
4	bp1478	_	0.683791	2.09296		bp3620	rplP	-3.03434	-0.332792	1
4	bp1605	_	0.173259	1.68697		bp2924	_	-10.5255	-6.82508	2
4	bp1376	flgE	0.0241446	2.89389		bp1054	prn	-9.99471	-3.71394	2
4	bp1381	flgJ	0.252999	1.68603		bp0216	sphB1	-9.77808	-4.07764	2
4	bp3533	exbD	0.362194	2.11272		bp0856	bfrD	-9.52239	-5.82195	2
4	bp1378	flgG	-0.0785061	2.07491		bp2936	_	-9.41926	-3.00422	2
4	bp2414	_	0.633813	2.60649		bp0760	cyaA, cya	-7.18232	-2.79	2
4	bp1375	flgD	-0.104222	2.05535		bp1881	fimB, fhaD	-7.04002	-3.01322	2
4	bp1997	_	0.45844	2.09954		bp1883	fimD, fhaE	-6.99435	-1.36176	2
4	bp2627	_	-0.380065	4.4333		bp1882	fimC, fhaA	-6.62617	-2.07158	2
4	bp1021	fliA	0.214121	1.41276		bp1884	fhaC	-6.1451	-1.743	2
4	bp1379	flgH	-0.0752653	1.72023		bp1119	fim2	-6.11692	-1.01014	2
4	bp1024	motA	-0.0666349	1.77624		bp1496	_	-4.56071	-1.52509	2
4	bp1210	apbE	-0.151249	1.26249		bp1879	fhaB	-4.29601	0.516722	2
4	bp1559	_	0.171123	1.68003		bp1880	fimA	-4.00634	1.58325	2
4	bp1373	flgB	0.0882524	2.76292		bp0397	_	-3.49185	-0.206451	2
4	bp2001	_	0.452114	2.17335		bp2486	_	-3.12489	1.11494	2
4	bp1524	_	0.113207	2.63218		bp3617	rpsS	-2.75048	0.445608	2
4	bp1990	_	0.530859	2.31207		bp3622	rpsQ	-2.72247	0.345775	2
4	bp1025	motB	-0.330065	1.95282		bp3615	rplW	-2.21228	0.891696	2
4	bp2004	_	0.347209	1.39595		bp3637	infA	-1.78269	1.24456	2
4	bp0903	_	0.347869	1.59348		bp0857	bfrE	-1.77662	1.41676	2
4	bp1994	_	0.463863	2.04574		bp3263	trpG	0.139803	-2.90689	3
4	bp1377	flgF	0.0807259	2.07977		bp3554	risA	0.733767	-10.0203	3
4	bp1999	_	0.439265	1.95739		bp2717	_	0.14439	-5.05528	3
4	bp3532	exbB	0.198615	1.91653		bp0394	_	0.975338	-4.88264	3
4	bp2000	_	0.439219	1.46744		bp0987	_	1.28706	-4.67377	3
4	bp1996	_	0.472604	1.82618		bp2139	_	0.555215	-4.61471	3
4	bp1404	fliE	-0.0195849	1.15784		bp2718	_	0.486739	-4.6128	3
4	bp0641	_	0.586226	2.22448		bp3515	_	0.603857	-4.46761	3
4	bp0876	_	-0.250673	2.84146		bp3088	_	1.9293	-3.75803	3
4	bp3664	_	0.175543	2.46733		bp1189	_	0.187443	-3.67054	3
4	bp1028	cheA	-0.162778	1.0759		bp3514	_	1.29546	-3.52982	3
4	bp1560	_	0.427677	2.94663		bp1175	_	-0.834021	-3.45872	3
4	bp1525	_	0.15292	2.09533		bp3261	trpC	0.184506	-3.2353	3
4	bp1710	_	0.207464	2.06235		bp0168	_	-0.807355	-3.22239	3
4	bp1022	flhD	-0.14137	4.16274		bp1192	_	1	-3.22239	3
4	bp1091	_	0.00135217	3.51067		bp2987	dltA	-0.866733	-3.14684	3
4	bp0176	_	0.33214	2.40109		bp1503	_	1.87447	-3	3
4	bp1371	flgM	-0.0157018	2.15306		bp3263	trpG	0.139803	-2.90689	3
4	bp1370	_	-0.085872	2.03895		bp1582	_	0.560468	-2.54189	3
4	bp0639	_	0.510294	1.80123		bp1193	_	1.37638	-2.53051	3
4	bp1359	_	0.0661844	1.61137		bp1747	_	0.867896	-2.51457	3
4	bp2629	_	-0.0146446	4.1747		bp0809	argH	0.944858	-2.152	3
4	bp0349	hurI	-0.118468	2.86441		bp2646	_	1.52356	-2	3
4	bp0635	_	0.544403	2.08411		bp1504	osmC	1.8808	-1.88474	3
4	bp0640	_	0.545943	2.16135		bp2713	_	1.66985	-1.58496	3
4	bp0636	_	0.464092	1.77243		bp3160	_	1.9622	-1.15754	3
4	bp0877	_	0.0244034	3.18194		bp3163	_	2.01792	-1	3
4	bp0638	_	0.538203	2.11232		bp0063A	#N/A	-0.584963	2	4
4	bp2085	aceA	0.595941	-0.481153		bp1113	_	-1	2.13386	4
4	bp0896	_	-0.000268002	2.1535		bp2911	bph3	-0.777608	2.22085	4
4	bp0637	_	0.349981	1.84904		bp1367	flhA	-1	2.53605	4
4	bp3725	_	0.0798314	2.1857		bp1767	phg	-1.28951	2.60666	4
4	bp1023	flhC	-0.219235	3.90288		bp1032	cheB	0	2.80735	4
4	bp3511	_	-0.663289	2.75239		bp2487	_	-0.211504	2.90251	4
4	bp0895	_	0.133123	2.91975		bp0876	_	-0.545434	2.98658	4
5	bp0627	_	2.218	2.07464		bp0876	_	-0.545434	2.98658	4
5	bp0628	_	2.35561	2.12517		bp0348	hurR	0	3	4
5	bp1705	_	4.61165	2.53507		bp1213	_	0	3	4
5	bp2496	_	2.7017	2.19451		bp0773	_	1.73697	3	4
5	bp3501	_	2.13177	2.19693		bp3501	vrg-24	2.04545	3.00995	4
5	bp3871	_	2.25528	2.25908		bp0622	_	2.66534	3.01123	4
6	bp2886	_	2.30558	-0.0610576		bp2436	_	0.711655	3.04122	4
6	bp1565	_	1.86165	-0.162138		bp0974	_	2.38565	3.06261	4
6	bp2150	_	1.10214	-0.647036		bp0579	maiA	0.652077	3.07529	4
6	bp0713	_	1.68978	1.08106		bp1410	fliD, flbC, flaV	0.160465	3.07744	4
6	bp3708	_	2.69113	0.445682		bp1409	fliS	0	3.08746	4
6	bp3088	_	2.00185	-2.88585		bp0231	pcaC	1.32193	3.12711	4
6	bp3709	_	2.54393	0.846731		bp1112	bipA	-0.908428	3.13365	4
6	bp1311	_	2.64904	0.613537		bp2003	_	1.73697	3.13906	4
6	bp1626	wbpT	5.56562	-0.142743		bp1372	flgA	-1	3.14296	4
6	bp2132	_	2.57613	-0.727484		bp1030	tsr, cheD	-0.321928	3.16993	4
6	bp2775	_	5.08086	-0.415889		bp1524	_	0	3.16993	4
6	bp1632	wcbO	3.44838	-0.0940852		bp1399	fliJ, flaO, flaS	0	3.16993	4
6	bp3221	_	1.94647	-0.854486		bp1987	_	2	3.16993	4
6	bp0189	_	2.30548	-0.619334		bp3856	_	1.37551	3.18286	4
6	bp1631	wcbA	4.44569	-0.156712		bp2000	_	2	3.24793	4
6	bp2569	_	4.00753	-0.308072		bp3165	_	1.54749	3.26534	4
6	bp1627	vipC	6.23367	-0.255633		bp1394	fliM, fla AII, fla QII, CheC2	0.353637	3.28951	4
6	bp1625	kpsE	5.71603	-0.115475		bp0064	#N/A	1.60313	3.30649	4
6	bp2779	_	4.7487	-0.650872		bp0063	#N/A	1.77173	3.31752	4
6	bp2803	_	2.33721	-0.527717		bp2327	_	0	3.32193	4
6	bp1303	_	3.52589	-1.54791		bp1998	_	1.89812	3.34792	4
6	bp2780	_	4.03613	-0.608282		bp2974	_	1.48543	3.3505	4
6	bp1623	kpsM	5.46146	-0.145083		bp1031	cheR, cheX	0	3.39232	4
6	bp1624	kpsT	5.99522	-0.0425627		bp1955	maiA	0.514573	3.4021	4
6	bp1313	_	2.64614	-0.0165999		bp0877	_	0.14439	3.44556	4
6	bp3518	_	3.77405	-0.181228		bp2757	_	2.24405	3.47478	4
6	bp1628	wza	6.40165	-0.356651		bp1561	_	0.516678	3.48881	4
6	bp1568	fim3	3.0317	-0.238715		bp1560	_	0.295456	3.49476	4
6	bp1310	_	2.59296	-0.305737		bp3663	bfrC	0.394573	3.5031	4
6	bp1738	_	4.85753	-0.998996		bp0065	#N/A	1.09954	3.50553	4
6	bp3280	_	5.5916	-0.391446		bp2005	_	-0.442005	3.58162	4
6	bp1619	_	4.99644	-1.60422		bp2268	_	0	3.58496	4
6	bp0546	_	3.17593	-1.65937		bp1371	flgM	-0.222392	3.61891	4
6	bp2468	vrg-6	3.20271	-1.72592		bp1400	fliI, fla AIII, flaC	0	3.64386	4
6	bp3723	_	2.29477	-2.13806		bp1026	cheY	0	3.70044	4
6	bp1620	_	5.41433	-1.83486		bp3511	_	0.553484	3.70283	4
6	bp3517	_	5.436	-0.934617		bp3171	ureA	1.16993	3.80735	4
6	bp2148	_	4.0911	-1.67207		bp1996	_	2.22239	3.8635	4
6	bp1737	_	4.92195	-1.50346		bp1999	_	2.32193	3.90689	4
6	bp1736	_	5.10157	-1.21332		bp1029	cheW	-0.321928	3.926	4
6	bp3231	osmB	2.19286	-2.60291		bp1990	_	2.16993	3.9542	4
6	bp1618	tviD	5.02938	-2.06766		bp1408	fliT	0.736966	3.96963	4
6	bp1302	_	3.81443	-1.82427		bp1091	_	0.708951	4.14818	4
6	bp2782	_	6.11438	-2.60764		bp1021	fliA, flaD	0	4.24793	4
6	bp0900	_	2.80861	-0.87133		bp1140	_	1	4.2854	4
6	bp1305	_	2.05427	-1.80378		bp1028	cheA	-0.125531	4.30378	4
						bp2627	_	0.125531	4.50779	4
						bp1383	flgL, flaT, flaU	0.584963	4.53138	4
						bp2414	_	1.02385	4.54226	4
						bp1403	fliF, fla BI, fla AII.1	0	4.85798	4
						bp0142	#N/A	-1.34792	4.87036	4
						bp0895	_	1.1193	4.88517	4
						bp1374	flgC, flaW, fla FIII	0	4.90689	4
						bp1381	flgJ, flaZ, fla FX	0	4.90689	4
						bp1402	fliG, fla BII, fla AII.2	0	5.02237	4
						bp1379	flgH, flaY, fla FVIII	0.584963	5.10852	4
						bp1382	flgK, flaS, flaW	0.321928	5.19967	4
						bp2975	_	1.48543	5.32193	4
						bp1023	flhC, flaI, frlB	1.72247	5.32193	4
						bp1380	flgI, flaM, fla FIX	0	5.35755	4
						bp1025	motB	0	5.37504	4
						bp0939	_	0.847997	5.70598	4
						bp2629	_	0.112475	5.7109	4
						bp1377	flgF, flaX, fla FVI	0	5.82018	4
						bp1024	motA	1	5.8413	4
						bp1376	flgE, flaK, fla FV	0.469485	6.11174	4
						bp1373	flgB, flbA, fla FII	0	6.2854	4
						bp1378	flgG, flaL, fla FVII	0.584963	6.3966	4
						bp0176	#N/A	0	6.7879	4
						bp1375	flgD, flaV, fla FIV	0.584963	6.7879	4
						bp1703	_	4.75822	3.11894	5
						bp1705	_	5.33358	4.54376	5
						bp1704	_	6.09803	4.61471	5
						bp1991	_	3.18057	5.43518	5
						bp3871	_	2.75489	5.55889	5
						bp1022	flhD, flbB, frlA	2.97199	7.28255	5
						bp2133	_	2.40808	-1.07595	6
						bp0189	#N/A	2.44478	-1.05445	6
						bp3804	_	2.58496	-0.584963	6
						bp3731	_	2.59688	-1.72031	6
						bp2132	_	2.67679	-1.04155	6
						bp1312	_	2.70659	-1.36257	6
						bp2803	_	2.75845	-2.90689	6
						bp3150	wbpO	2.81084	-0.852896	6
						bp2296	_	2.83996	-1.05889	6
						bp2294	_	2.86507	-1.80735	6
						bp3231	osmB	2.90072	-1.77596	6
						bp3722	_	2.9386	-0.777608	6
						bp0666	glmS	2.96686	-0.547033	6
						bp0900	_	2.9688	-0.911773	6
						bp3723	_	3.02748	-2.70044	6
						bp3678	_	3.07039	1	6
						bp1630	wbpP, vipB, tviC	3.08527	-0.989899	6
						bp2730	_	3.08746	-0.192645	6
						bp1565	_	3.10154	-0.415037	6
						bp3149	_	3.11167	-0.904422	6
						bp2293	_	3.11194	0.0130562	6
						bp3860	_	3.14505	2.42884	6
						bp1322	_	3.15308	-1.62868	6
						bp2134	_	3.16993	-1.22239	6
						bp0901	_	3.17926	-0.408806	6
						bp3861	_	3.28204	1.82597	6
						bp1629	wbpO	3.2992	-1.03993	6
						bp3858	_	3.31564	1.76184	6
						bp2295	_	3.32193	-1	6
						bp2090	_	3.35221	2.08489	6
						bp3859	_	3.36828	1.99262	6
						bp3708	_	3.44746	-0.459432	6
						bp3805	_	3.45943	0	6
						bp2781	transposase	3.45943	0.415037	6
						bp2729	_	3.58496	0	6
						bp2775	_	3.70044	1.32193	6
						bp2468	vrg-6	3.72186	-5.16993	6
						bp2019	_	3.75489	-2.32193	6
						bp3707	_	3.82501	-0.398549	6
						bp3280	vrg-73	3.86753	1.6933	6
						bp3706	_	3.96963	-0.415037	6
						bp2089	_	3.97728	2	6
						bp2157	acoD	4	-0.736966	6
						bp1303	_	4.01919	-3.80735	6
						bp1568	fim3	4.12978	0.0952805	6
						bp2020	_	4.27707	-1.09115	6
						bp0546	_	4.32992	-1.2916	6
						bp1302	_	4.63904	-2.58496	6
						bp2148	_	4.78136	-1.80735	6
						bp3518	_	4.85175	-2	6
						bp2780	_	4.93074	-2	6
						bp2569	_	5.03097	-0.4975	6
						bp1619	_	5.07579	-3.38247	6
						bp1632	wcbO, kpsS	5.20945	0	6
						bp1620	_	5.24354	-1.24101	6
						bp2779	_	5.42423	-1.23704	6
						bp1618	tviD	5.45837	-2.05063	6
						bp3517	_	5.58496	-0.584963	6
						bp1631	wcbA, kpsC, lipA	5.95884	-2.90689	6
						bp1626	wbpT	6.11561	-4.14296	6
						bp1628	wza	6.20163	-3.32193	6
						bp1625	kpsE	6.21706	-2.52356	6
						bp1623	kpsM	6.23084	-3.24793	6
						bp1624	kpsT	6.23325	-2.70044	6
						bp1736	_	6.30713	-3.47449	6
						bp1737	_	6.5124	-3.10434	6
						bp2782	_	6.55567	-2.95884	6
						bp1738	_	6.6504	-2.04103	6
						bp1627	vipC	6.65105	0	6

## Sheet: TableS2
TableS2. genes regulated in nmBPSM∆risA and nmBPSMrisAD60N
Locus Tag, gene product and gene are the gene number, gene product and gene name from the B. pertussis Tohama I BX470248 genome annotation.
Log2FC, Log2 Fold change of the RPKM of the select genes in the tested condition calculated with SPARTA
RPKM of the select genes in the tested condition calculated with SPARTA
closest ORF with Chipseq RisA binding site	RisA binding site localisation	Locus Tag	Gene product	clusters	Gene	SPARTA Log2FC nmBPSMDrisA vs nmBPSM	SPARTA Log2FC nmBPSMrisAD60N vs nmBPSM	SPARTA Log2FC mBPSM vs nmBPSM	SPARTA Log2FC mBPSMDrisA vs mBPSM	SPARTA Log2FC mBPSMrisAD60N vs mBPSM	SPARTA Log2FC mBPSMDrisA vs nmBPSM	SPARTA Log2FC mBPSMrisAD60N vs nmBPSM	SPARTA RPKM in nmBPSM	SPARTA RPKM in nmBPSMDrisA	SPARTA RPKM in nmBPSMrisAD60N	SPARTA RPKM in mBPSM	SPARTA RPKM in mBPSMDrisA	SPARTA RPKM in mBPSMrisAD60N
		nmBPSMDrisA
		13
bp3088	promoter	bp3088	putative exported protein	3	_	-3.38606	-1.87971	1.9293	-5.68732	-3.39975	-3.75803	-1.47045	230	22	62.5	876	17	83
		bp1192	putative exported protein	3	_	-3.22239	-2.80735	1	-4.22239	-1.48543	-3.22239	-0.485427	14	1.5	2	28	1.5	10
bp3554	promoter	bp3554	tresponse regulator protein	3	risA	-10.0203	0.73084	0.733767	-10.7541	-0.269229	-10.0203	0.464537	1038.5	1	1723.5	1727	1	1433
		bp3263	anthranilate synthase component II	3	trpG	-3.20062	-0.888032	0.139803	-3.04669	-1.83519	-2.90689	-1.69539	285	31	154	314	38	88
bp3515	promoter	bp3515	conserved hypothetical protein	3	_	-4.66025	-2.14568	0.603857	-5.07146	-4.16457	-4.46761	-3.56071	88.5	3.5	20	134.5	4	7.5
		bp0394	putative membrane protein	3	_	-3.56071	-1.12776	0.975338	-5.85798	-2.21412	-4.88264	-1.23879	29.5	2.5	13.5	58	1	12.5
		bp2717	putative exported protein	3	_	-5.05528	-1.10109	0.14439	-5.19967	-2.61471	-5.05528	-2.47032	66.5	2	31	73.5	2	12
bp2718	promoter	bp2718	biotin synthase	3	_	-4.87958	-0.832459	0.486739	-5.09954	-2.24998	-4.6128	-1.76324	942	32	529	1320	38.5	277.5
		bp1736	putative exported protein	6	_	-3.42004	-1.03537	6.30713	-9.78161	-5.41327	-3.47449	0.893853	144.5	13.5	70.5	11442	13	268.5
		bp3514	conserved hypothetical protein (Pseudogene)	3	_	-3.39232	-1.17932	1.29546	-4.82528	-3.8618	-3.52982	-2.56635	115.5	11	51	283.5	10	19.5
		bp3261	indole-3-glycerol phosphate synthase	3	trpC	-3.07283	-1.1745	0.184506	-3.41981	-1.9337	-3.2353	-1.74919	711	84.5	315	808	75.5	211.5
bp2803	promoter	bp2803	putative integral membrane protein	6	_	-3.32193	-2.58496	2.75845	-5.66534	-4.34341	-2.90689	-1.58496	15	1.5	2.5	101.5	2	5
bp0987	promoter	bp0987	putative membrane protein	3	_	-4.67377	0.0657678	1.28706	-5.96083	-2.54579	-4.67377	-1.25873	268	10.5	280.5	654	10.5	112
		nmBPSMDrisA + nmBPSMrisAD60N
		7
bp2468	promoter	bp2468	Virulence protein	6	vrg-6	-4.58496	-3.848	3.72186	-8.89178	-5.98489	-5.16993	-2.26303	36	1.5	2.5	475	1	7.5
bp2139	promoter	bp2139	putative lipoprotein	3	_	-4.02975	-3.61471	0.555215	-5.16993	-3	-4.61471	-2.44478	24.5	1.5	2	36	1	4.5
		bp1619	hypothetical protein	6	_	-4.18982	-4.18982	5.07579	-8.45826	-6.74205	-3.38247	-1.66626	36.5	2	2	1231	3.5	11.5
bp1623	promoter	bp1623	putative polysialic acid transport protein	6	kpsM	-3.24793	-3.24793	6.23084	-9.47877	-7.67141	-3.24793	-1.44057	9.5	1	1	713.5	1	3.5
		bp1628	putative capsular polysaccharide export protein	6	wza	-3.32193	-3.32193	6.20163	-9.52356	-8.9386	-3.32193	-2.73697	10	1	1	736	1	1.5
		bp1303	conserved hypothetical protein (Pseudogene)	6	_	-4.39232	-4.39232	4.01919	-7.82655	-7.41151	-3.80735	-3.39232	21	1	1	340.5	1.5	2
		bp1626	capsular polysaccharide biosynthesis protein	6	wbpT	-4.14296	-4.72792	6.11561	-10.2586	-8.25857	-4.14296	-2.14296	26.5	1.5	1	1837.5	1.5	6
		nmBPSMrisAD60N
		10
		bp2749	bifunctional proline oxidoreductase/transcriptional repressor	1	putA	-0.555012	-3.77312	-3.65806	2.88562	0.98484	-0.77244	-2.67322	1811.5	1233	132.5	143.5	1060.5	284
		bp3532	MotA/TolQ/ExbB proton channel family protein		exbB	0.139551	-3.19265	0.118941	1.98958	-2.72662	2.10852	-2.60768	64	70.5	7	69.5	276	10.5
		bp1605	putative iron binding protein		_	-0.128008	-3.81038	-0.303521	0.886466	-2.15138	0.582945	-2.4549	477	436.5	34	386.5	714.5	87
bp3522	inside	bp3522	putative membrane protein		_	-1.6845	-3.72632	-0.16273	-0.628684	-1.86969	-0.791413	-2.03242	112.5	35	8.5	100.5	65	27.5
		bp1625	capsule polysaccharide export inner-membrane protein	6	kpsE	-2.52356	-3.52356	6.21706	-8.74062	-8.4187	-2.52356	-2.20163	11.5	2	1	855.5	2	2.5
bp3326	promoter	bp3326	putative inner membrane protein		_	-2.79961	-3.36665	-0.742155	-2.22963	-2.79442	-2.97179	-3.53657	278.5	40	27	166.5	35.5	24
		bp1962	putative ferrisiderophore receptor		bfrI	-0.959358	-3.54432	0.777608	0.321928	-3.90689	1.09954	-3.12928	17.5	9	1.5	30	37.5	2
		bp3057	putative ATP-dependent RNA helicase		_	-0.428584	-3.74147	-0.914918	0.824503	-3.07166	-0.0904153	-3.98658	214	159	16	113.5	201	13.5
		bp1211	putative exported protein		_	-0.258734	-4.06609	-1.06609	2.2854	-2.41504	1.21931	-3.48113	33.5	28	2	16	78	3
		bp1561	putative exported protein	4	_	1.5673	-3.19114	0.516678	2.97213	-2.44478	3.48881	-1.92811	68.5	203	7.5	98	769	18
		nmBPSMDrisA
		14
bp1091	promoter	bp1091	probable two-component response regulator	4	_	4.22645	2.97057	0.708951	3.43923	3.02399	4.14818	3.73294	130	2433.5	1019	212.5	2305	1728.5
		bp0876	putative lipoprotein	4	_	3.18763	1	-0.545434	3.53201	2.31411	2.98658	1.76867	27	246	54	18.5	214	92
bp3511	promoter	bp3511	hypothetical protein	4	_	3.5339	2.89089	0.553484	3.14935	3.36786	3.70283	3.92135	69.5	805	515.5	102	905	1053
		bp1524	putative membrane protein	4	_	3.05889	2.73697	0	3.16993	2.9386	3.16993	2.9386	1.5	12.5	10	1.5	13.5	11.5
		bp2327	putative outer membrane protein	4	_	3.75489	1.80735	0	3.32193	1.58496	3.32193	1.58496	1	13.5	3.5	1	10	3
		bp1999	putative membrane protein	4	_	3.12928	2.64386	2.32193	1.58496	2.30743	3.90689	4.62936	2	17.5	12.5	10	30	49.5
bp0877	promoter	bp0877	conserved hypothetical protein	4	_	3.90689	2.83954	0.14439	3.30117	3.71097	3.44556	3.85536	9.5	142.5	68	10.5	103.5	137.5
		bp1990	putative membrane protein	4	_	3.16993	1.70044	2.16993	1.78427	3.16993	3.9542	5.33985	2	18	6.5	9	31	81
		bp1996	putative type II secretion system protein	4	_	3.27302	2.61143	2.22239	1.64111	2.25154	3.8635	4.47393	4.5	43.5	27.5	21	65.5	100
		bp0063A	putative transposase (partial)	4	_	3.16993	1.87447	-0.584963	2.58496	2.32193	2	1.73697	1.5	13.5	5.5	1	6	5
		bp2005	putative lipoprotein	4	_	3.10154	1.16099	-0.442005	4.02362	0.944505	3.58162	0.5025	36	309	80.5	26.5	431	51
bp3871	promoter	bp3871	putative cold shock-like protein	5	_	3.98896	1.94623	2.75489	2.804	0.418942	5.55889	3.17383	82	1302	316	553.5	3865.5	740
		bp2975	putative GntR-family transcriptional regulator	4	_	3.40599	2.43296	1.48543	3.8365	2.14684	5.32193	3.63227	2.5	26.5	13.5	7	100	31
bp0939	promoter	bp0939	conserved hypothetical protein	4	_	4.4613	2.93141	0.847997	4.85798	-0.14439	5.70598	0.703607	17.5	385.5	133.5	31.5	913.5	28.5
		nmBPSMDrisA + nmBPSMrisAD60N
		35
		bp1023	flagellar transcriptional activator FlhC	4	flhC, flaI, frlB	5.88264	6.2817	1.72247	3.59946	5.24793	5.32193	6.97039	5	295	389	16.5	200	627
		bp1376	flagellar hook protein FlgE	4	flgE, flaK, fla FV	5.89947	8.42045	0.469485	5.64225	6.71653	6.11174	7.18602	6.5	388	2227	9	449.5	946.5
		bp1383	flagellar hook-associated protein 3	4	flgL, flaT, flaU	4.32193	7.07948	0.584963	3.94642	4.82018	4.53138	5.40514	4	80	541	6	92.5	169.5
		bp1377	flagellar basal-body rod protein FlgF	4	flgF, flaX, fla FVI	5.50779	8.40088	0	5.82018	7.02237	5.82018	7.02237	1	45.5	338	1	56.5	130
		bp1403	flagellar M-ring protein FliF	4	fliF, fla BI, fla AII.1	4.49185	6.78136	0	4.85798	5.02237	4.85798	5.02237	1	22.5	110	1	29	32.5
		bp0142	GntR family transcriptional regulator	4	_	4.82927	3.05063	-1.34792	6.21829	4.53492	4.87036	3.187	14	398	116	5.5	409.5	127.5
		bp1402	flagellar motor switch protein FliG	4	fliG, fla BII, fla AII.2	4.78136	7.10852	0	5.02237	4.61471	5.02237	4.61471	1	27.5	138	1	32.5	24.5
		bp1026	chemotaxis protein CheY (Pseudogene)	4	cheY	4.16993	7.11374	0	3.70044	7.07146	3.70044	7.07146	1	18	138.5	1	13	134.5
		bp1400	flagellum-specific ATP synthase FliI	4	fliI, fla AIII, flaC	3.39232	5.93074	0	3.64386	3.08746	3.64386	3.08746	1	10.5	61	1	12.5	8.5
		bp1379	flagellar L-ring protein precursor	4	flgH, flaY, fla FVIII	5.16993	7.28077	0.584963	4.52356	5	5.10852	5.58496	1	36	155.5	1.5	34.5	48
		bp1032	protein-glutamate methylesterase	4	cheB	3.16993	4.80735	0	2.80735	4.80735	2.80735	4.80735	1	9	28	1	7	28
		bp1028	chemotaxis protein CheA	4	cheA	4.61961	6.57994	-0.125531	4.42931	6.53067	4.30378	6.40514	6	147.5	574	5.5	118.5	508.5
		bp0176	two-component response regulator (Pseudogene)	4	_	6.89785	5.53916	0	6.7879	6.04439	6.7879	6.04439	2	238.5	93	2	221	132
		bp1029	chemotaxis protein CheW	4	cheW	4.3505	6.62936	-0.321928	4.24793	6.71425	3.926	6.39232	2.5	51	247.5	2	38	210
bp1381	inside	bp1381	peptidoglycan hydrolase	4	flgJ, flaZ, fla FX	4.85798	7.51964	0	4.90689	5.88264	4.90689	5.88264	1	29	183.5	1	30	59
		bp2627	autotransporter (pseudogene)	4	_	4.12647	4.0836	0.125531	4.38226	5.47134	4.50779	5.59687	44	768.5	746	48	1001	2129.5
		bp1031	chemotaxis protein methyltransferase (Pseudogene)	4	cheR, cheX	3.64386	5.79442	0	3.39232	5.84549	3.39232	5.84549	1	12.5	55.5	1	10.5	57.5
		bp1378	flagellar basal-body rod protein FlgG	4	flgG, flaL, fla FVII	6.12412	8.56605	0.584963	5.81164	6.48382	6.3966	7.06878	2	139.5	758	3	168.5	268.5
		bp1373	flagellar basal-body rod protein FlgB	4	flgB, flbA, fla FII	6	7.29002	0	6.2854	6.47573	6.2854	6.47573	1	64	156.5	1	78	89
		bp1025	chemotaxis protein MotB	4	motB	5.72792	7.49586	0	5.37504	7.20945	5.37504	7.20945	1	53	180.5	1	41.5	148
		bp1374	flagellar basal-body rod protein FlgC	4	flgC, flaW, fla FIII	4.93074	7.14466	0	4.90689	6.07682	4.90689	6.07682	1	30.5	141.5	1	30	67.5
bp1371	promoter	bp1371	negative regulator of flagellin synthesis	4	flgM	3.21501	3.7318	-0.222392	3.8413	2.77259	3.61891	2.5502	3.5	32.5	46.5	3	43	20.5
		bp1380	flagellar P-ring protein precursor	4	flgI, flaM, fla FIX	5.10852	7.66534	0	5.35755	6.15987	5.35755	6.15987	1	34.5	203	1	41	71.5
		bp1375	basal-body rod modification protein FlgD	4	flgD, flaV, fla FIV	6.71768	8.91214	0.584963	6.20294	7.45806	6.7879	8.04303	2	210.5	963.5	3	221	527.5
bp1022	promoter	bp1022	flagellar transcriptional activator FlbB	5	flhD, flbB, frlA	7.79191	7.89062	2.97199	4.31057	5.09906	7.28255	8.07105	6.5	1440.5	1542.5	51	1012	1748
		bp1382	flagellar hook-associated protein 1	4	flgK, flaS, flaW	4.90689	7.80252	0.321928	4.87774	5.853	5.19967	6.17493	2	60	446.5	2.5	73.5	144.5
		bp1409	flagellar protein FliS	4	fliS	3.29768	5.20945	0	3.08746	3.5025	3.08746	3.5025	3	29.5	111	3	25.5	34
		bp1408	flagellar protein FliT	4	fliT	4	5.8413	0.736966	3.23266	3.40599	3.96963	4.14296	1.5	24	86	2.5	23.5	26.5
		bp1410	flagellar hook-associated protein 2	4	fliD, flbC, flaV	3.29624	5.09493	0.160465	2.91698	3.7633	3.07744	3.92376	17	167	581	19	143.5	258
		bp1030	methyl-accepting chemotaxis protein I	4	tsr, cheD	3.58496	6.03562	-0.321928	3.49185	6.17493	3.16993	5.853	2.5	30	164	2	22.5	144.5
		bp1991	putative membrane protein	5	_	4.54432	3.96963	3.18057	2.25461	3.18166	5.43518	6.36224	7.5	175	117.5	68	324.5	617
bp0895	promoter	bp0895	conserved hypothetical protein	4	_	5.0933	5.54929	1.1193	3.76587	5.06643	4.88517	6.18573	14.5	495	679	31.5	428.5	1055.5
bp2629	promoter	bp2629	conserved hypothetical protein (pseudogene)	4	_	5.32193	4.42536	0.112475	5.59842	5.76885	5.7109	5.88132	18.5	740	397.5	20	969	1090.5
		bp1024	chemotaxis protein MotA	4	motA	5.76818	6.64145	1	4.8413	5.77479	5.8413	6.77479	3	163.5	299.5	6	172	328.5
		bp1021	RNA polymerase sigma factor for flagellar operon	4	fliA, flaD	3.52356	4.45943	0	4.24793	5.80735	4.24793	5.80735	1	11.5	22	1	19	56
		nmBPSMrisAD60N
		23
		bp1767	autotransporter	4	phg	2.72048	3.42321	-1.28951	3.89616	4.34577	2.60666	3.05627	11	72.5	118	4.5	67	91.5
		bp2268	methyl-accepting chemotaxis protein	4	_	2.45943	3.24793	0	3.58496	4.88264	3.58496	4.88264	1	5.5	9.5	1	12	29.5
		bp2174	putative lipoprotein		_	-0.245112	3.55842	0	-1.41504	4.30378	-1.41504	4.30378	16	13.5	188.5	16	6	316
		bp0782	putative exported protein		_	1.53937	3.03328	1.34861	0.48866	-0.646691	1.83727	0.701919	37.5	109	307	95.5	134	61
		bp1393	flagellar motor switch protein FliN		fliN, motD	2.28011	4.9542	-0.222392	2.87447	3.05889	2.65208	2.8365	3.5	17	108.5	3	22	25
		bp1394	flagellar motor switch protein FliM	4	fliM, fla AII, fla QII, CheC2	2.8635	4.31389	0.353637	2.93587	1.91938	3.28951	2.27302	9	65.5	179	11.5	88	43.5
		bp1395	flagellar protein FliL		fliL, fla AI, fla QI, cheC1	2.70044	4.58496	0	2.90689	3.80735	2.90689	3.80735	1	6.5	24	1	7.5	14
		bp2175	putative inner membrane protein		_	0.560088	3.72163	0.123989	-1.16146	4.41159	-1.03747	4.53557	39	57.5	514.5	42.5	19	904.5
		bp1401	flagellar assembly protein FliH		fliH, fla BIII, fla AII.3	1.32193	4	0	1.80735	2.16993	1.80735	2.16993	1	2.5	16	1	3.5	4.5
		bp1367	flagellar biosynthesis protein FlhA (Pseudogene)	4	flhA	2.88753	5.40259	-1	3.53605	4.23266	2.53605	3.23266	5	37	211.5	2.5	29	47
		bp0896	hypothetical protein		_	2	3.24793	0	2.16993	5.82018	2.16993	5.82018	1	4	9.5	1	4.5	56.5
		bp1366	flagellar biosynthetic protein FlhB		flhB	2.85798	4.89482	0	2.39232	3.64386	2.39232	3.64386	2	14.5	59.5	2	10.5	25
		bp1398	flagellar hook-length control protein (Pseudogene)		fliK, flaE, flaR	1	3.45943	0	1.58496	1.32193	1.58496	1.32193	1	2	11	1	3	2.5
		bp1372	flagella basal body P-ring formation protein	4	flgA	2.62449	3.9386	-1	4.14296	4.08746	3.14296	3.08746	3	18.5	46	1.5	26.5	25.5
		bp1034	chemotaxis protein CheZ		cheZ	1.58496	4.05889	-0.584963	1.45943	4.50779	0.874469	3.92283	3	9	50	2	5.5	45.5
		bp1384	methyl-accepting chemotaxis protein I		tsr, cheD	2.07039	3.853	0.378512	1.89947	2.1822	2.27798	2.56071	10	42	144.5	13	48.5	59
		bp1033	chemotaxis protein CheY		cheY	2.90689	4.15987	-0.192645	2.8365	3.94753	2.64386	3.75489	4	30	71.5	3.5	25	54
		bp1404	flagellar hook-basal body complex protein FliE		fliE, flaN, fla AI	2.32193	4.90689	0	2.70044	3.80735	2.70044	3.80735	1	5	30	1	6.5	14
		bp0780	putative membrane protein		_	2.27053	3.21723	1.1375	1.29546	-0.704544	2.43296	0.432959	20	96.5	186	44	108	27
		bp1391	flagellar biosynthetic protein FliP		fliP, flaR	2.5025	4.1964	0.415037	1.90689	1.58496	2.32193	2	1.5	8.5	27.5	2	7.5	6
		bp1399	flagellar protein FliJ	4	fliJ, flaO, flaS	2.90689	5.70044	0	3.16993	2.58496	3.16993	2.58496	1	7.5	52	1	9	6
		bp1389	flagellar biosynthetic protein FliR		fliR, flaP	2.45943	5.08746	0	2.58496	2.16993	2.58496	2.16993	1	5.5	34	1	6	4.5
		bp1390	flagellar biosynthetic protein FliQ		fliQ, flaQ	1.41504	3.77259	0	1.73697	1.41504	1.73697	1.41504	1.5	4	20.5	1.5	5	4
		mBPSMDrisA
		46
		bp3706	putative enoyl-CoA hydratase/isomerase family protein	6	_	0.115477	-0.415037	3.96963	-4.38466	-2.46713	-0.415037	1.5025	6	6.5	4.5	94	4.5	17
		bp1565	conserved hypothetical protein	6	_	-0.514573	0.736966	3.10154	-3.51658	-0.616111	-0.415037	2.48543	30	21	50	257.5	22.5	168
bp0546	promoter	bp0546	bacterioferritin	6	_	-1.47603	0.0645403	4.32992	-5.62152	-2.71233	-1.2916	1.61759	153	55	160	3077	62.5	469.5
		bp3804	putative transport system permease protein	6	_	-1	0.874469	2.58496	-3.16993	-2.16993	-0.584963	0.415037	3	1.5	5.5	18	2	4
		bp2729	cytochrome ubiquinol oxidase subunit III	6	_	0	0	3.58496	-3.58496	-2.26303	0	1.32193	1	1	1	12	1	2.5
		bp3722	iron-sulphur protein	6	_	-1	0.115477	2.9386	-3.71621	-1.16601	-0.777608	1.77259	6	3	6.5	46	3.5	20.5
bp3731	promoter	bp3731	conserved hypothetical protein	6	_	-1.12749	-0.302324	2.59688	-4.31719	-2.38374	-1.72031	0.213134	100.5	46	81.5	608	30.5	116.5
		bp3261	indole-3-glycerol phosphate synthase	3	trpC	-3.07283	-1.1745	0.184506	-3.41981	-1.9337	-3.2353	-1.74919	711	84.5	315	808	75.5	211.5
		bp0809	putative argininosuccinate lyase (Pseudogene)	3	argH	-1.152	-0.514573	0.944858	-3.09686	-2.26679	-2.152	-1.32193	20	9	14	38.5	4.5	8
		bp3160	putative ABC transporter permease protein	3	_	-1.05063	0.814444	1.9622	-3.11974	-1.17632	-1.15754	0.785875	14.5	7	25.5	56.5	6.5	25
bp0987	promoter	bp0987	putative membrane protein	3	_	-4.67377	0.0657678	1.28706	-5.96083	-2.54579	-4.67377	-1.25873	268	10.5	280.5	654	10.5	112
		bp3723	hypothetical protein	6	_	-2.70044	-1.37851	3.02748	-5.72792	-2.92057	-2.70044	0.106915	6.5	1	2.5	53	1	7
		bp2646	putative oxidoreductase (pseudogene)	3	_	-0.678072	0.169925	1.52356	-3.52356	-1.9386	-2	-0.415037	4	2.5	4.5	11.5	1	3
		bp0900	probable oxidoreductase	6	_	-2.70695	-1.03953	2.9688	-3.88057	-2.25542	-0.911773	0.713379	55.5	8.5	27	434.5	29.5	91
		bp1189	lipoprotein	3	_	1.24594	0.533707	0.187443	-3.85798	-2.7425	-3.67054	-2.55506	191	453	276.5	217.5	15	32.5
		bp2296	putative ABC transport ATP-binding subunit	6	_	-1.8365	2.1375	2.83996	-3.89885	-2.27436	-1.05889	0.565597	12.5	3.5	55	89.5	6	18.5
		bp0901	putative oxidoreductase	6	_	-2.1375	-0.840522	3.17926	-3.58807	-2.63227	-0.408806	0.546995	77	17.5	43	697.5	58	112.5
		bp2295	putative integral membrane transport protein	6	_	-1.58496	2.58496	3.32193	-4.32193	-2.32193	-1	1	3	1	18	30	1.5	6
		bp2134	conserved hypothetical protein	6	_	-1.22239	-0.485427	3.16993	-4.39232	-2.65535	-1.22239	0.514573	3.5	1.5	2.5	31.5	1.5	5
		bp0394	putative membrane protein	3	_	-3.56071	-1.12776	0.975338	-5.85798	-2.21412	-4.88264	-1.23879	29.5	2.5	13.5	58	1	12.5
		bp1312	putative metalloprotease (Pseudogene)	6	_	-0.311944	0.736966	2.70659	-4.06916	-1.45025	-1.36257	1.25634	18	14.5	30	117.5	7	43
		bp2293	putative solute-binding transport protein (periplasmic)	6	_	-1.32193	2.60666	3.11194	-3.09889	-1.45867	0.0130562	1.65327	55	22	335	475.5	55.5	173
		bp2730	cytochrome ubiquinol oxidase subunit I	6	_	-0.678072	1.16993	3.08746	-3.28011	-1.13327	-0.192645	1.9542	4	2.5	9	34	3.5	15.5
		bp2294	putative integral membrane transport protein	6	_	-1.80735	2.36257	2.86507	-4.67243	-1.97199	-1.80735	0.893085	3.5	1	18	25.5	1	6.5
		bp0666	glucosamine--fructose-6-phosphate aminotransferase [isomerizing]	6	glmS	-0.81526	-0.482277	2.96686	-3.51389	-2.18564	-0.547033	0.781216	366	208	262	2861.5	250.5	629
		bp3163	conserved hypothetical protein	3	_	-0.862496	1.07039	2.01792	-3.01792	-1.33985	-1	0.678072	10	5.5	21	40.5	5	16
		bp3708	putative zinc-binding dehydrogenase	6	_	0.241008	0.628031	3.44746	-3.90689	-0.678072	-0.459432	2.76939	5.5	6.5	8.5	60	4	37.5
		bp3149	UDP-N-acetylglucosamine C4 epimerase	6	_	-0.666263	0.132104	3.11167	-4.01609	-2.49414	-0.904422	0.61753	36.5	23	40	315.5	19.5	56
		bp3805	N-terminal region of a probable ABC transporter, ATP-binding protein (Pseudogene)	6	_	0	1.32193	3.45943	-3.45943	-2.45943	0	1	1	1	2.5	11	1	2
		bp2132	conserved hypothetical protein	6	_	-1.14847	0.126289	2.67679	-3.71834	-2.41148	-1.04155	0.265308	158.5	71.5	173	1013.5	77	190.5
bp3554	promoter	bp3554	tresponse regulator protein	3	risA	-10.0203	0.73084	0.733767	-10.7541	-0.269229	-10.0203	0.464537	1038.5	1	1723.5	1727	1	1433
		bp2717	putative exported protein	3	_	-5.05528	-1.10109	0.14439	-5.19967	-2.61471	-5.05528	-2.47032	66.5	2	31	73.5	2	12
bp2718	promoter	bp2718	biotin synthase	3	_	-4.87958	-0.832459	0.486739	-5.09954	-2.24998	-4.6128	-1.76324	942	32	529	1320	38.5	277.5
		bp1503	conserved hypothetical protein	3	_	-2.58496	-0.777608	1.87447	-4.87447	-1.70454	-3	0.169925	12	2	7	44	1.5	13.5
		bp1747	conserved hypothetical protein	3	_	-2.73697	-0.929611	0.867896	-3.38247	-0.102362	-2.51457	0.765535	20	3	10.5	36.5	3.5	34
		bp2781	transposase	6	transposase	0.584963	1.22239	3.45943	-3.04439	-2.28951	0.415037	1.16993	6	9	14	66	8	13.5
bp1322	promoter	bp1322	two-component sensor histidine kinase (Pseudogene)	6	_	-0.673772	-0.651052	3.15308	-4.78176	-0.20236	-1.62868	2.95072	100.5	63	64	894	32.5	777
		bp3707	putative exported protein	6	_	0.271302	-0.103093	3.82501	-4.22356	-2.47354	-0.398549	1.35147	14.5	17.5	13.5	205.5	11	37
		bp1193	conserved hypothetical protein	3	_	-1.79355	-1.05658	1.37638	-3.90689	-1.65055	-2.53051	-0.274175	26	7.5	12.5	67.5	4.5	21.5
		bp2713	putative hydrolase	3	_	-1.65208	0.105353	1.66985	-3.25481	0.222392	-1.58496	1.89224	33	10.5	35.5	105	11	122.5
		bp1192	putative exported protein	3	_	-3.22239	-2.80735	1	-4.22239	-1.48543	-3.22239	-0.485427	14	1.5	2	28	1.5	10
		bp2157	aldehyde dehydrogenase	6	acoD	-0.321928	0.263034	4	-4.73697	-1.8625	-0.736966	2.1375	2.5	2	3	40	1.5	11
		bp3263	anthranilate synthase component II	3	trpG	-3.20062	-0.888032	0.139803	-3.04669	-1.83519	-2.90689	-1.69539	285	31	154	314	38	88
		bp0189	hypothetical protein	6	_	-1.36257	0.0780025	2.44478	-3.49923	-1.06012	-1.05445	1.38466	27	10.5	28.5	147	13	70.5
		bp1504	osmotically inducible protein C (Pseudogene)	3	osmC	-1.50623	0.262104	1.8808	-3.76553	-1.69515	-1.88474	0.185652	258.5	91	310	952	70	294
		bp3150	polysaccharide biosynthesis protein	6	wbpO	-0.548742	-0.0163944	2.81084	-3.66374	-2.14917	-0.852896	0.661677	88.5	60.5	87.5	621	49	140
		mBPSMDrisA + mBPSMrisAD60N
		38
		bp3518	putative phospholipase D family protein	6	_	-2	-1.41504	4.85175	-6.85175	-5.85175	-2	-1	4	1	1.5	115.5	1	2
bp1623	promoter	bp1623	putative polysialic acid transport protein	6	kpsM	-3.24793	-3.24793	6.23084	-9.47877	-7.67141	-3.24793	-1.44057	9.5	1	1	713.5	1	3.5
		bp1629	capsular polysaccharide biosynthesis protein	6	wbpO	-0.876559	-0.753769	3.2992	-4.33912	-3.26035	-1.03993	0.0388509	403	219.5	239	3967	196	414
		bp1627	capsular polysaccharide biosynthesis protein	6	vipC	0	0	6.65105	-6.65105	-6.65105	0	0	1	1	1	100.5	1	1
		bp1736	putative exported protein	6	_	-3.42004	-1.03537	6.30713	-9.78161	-5.41327	-3.47449	0.893853	144.5	13.5	70.5	11442	13	268.5
bp2803	promoter	bp2803	putative integral membrane protein	6	_	-3.32193	-2.58496	2.75845	-5.66534	-4.34341	-2.90689	-1.58496	15	1.5	2.5	101.5	2	5
bp1738	promoter	bp1738	conserved hypothetical protein	6	_	-2.09761	-0.977701	6.6504	-8.69143	-7.09419	-2.04103	-0.443786	160.5	37.5	81.5	16123	39	118
bp2139	promoter	bp2139	putative lipoprotein	3	_	-4.02975	-3.61471	0.555215	-5.16993	-3	-4.61471	-2.44478	24.5	1.5	2	36	1	4.5
bp3231	promoter	bp3231	osmotically inducible lipoprotein B precursor	6	osmB	-1.50635	-1.79586	2.90072	-4.67668	-5.86651	-1.77596	-2.96578	125	44	36	933.5	36.5	16
bp2020	promoter	bp2020	hypothetical protein	6	_	-1.02975	-0.570316	4.27707	-5.36822	-6.89178	-1.09115	-2.61471	24.5	12	16.5	475	11.5	4
		bp1619	hypothetical protein	6	_	-4.18982	-4.18982	5.07579	-8.45826	-6.74205	-3.38247	-1.66626	36.5	2	2	1231	3.5	11.5
		bp1625	capsule polysaccharide export inner-membrane protein	6	kpsE	-2.52356	-3.52356	6.21706	-8.74062	-8.4187	-2.52356	-2.20163	11.5	2	1	855.5	2	2.5
bp3088	promoter	bp3088	putative exported protein	3	_	-3.38606	-1.87971	1.9293	-5.68732	-3.39975	-3.75803	-1.47045	230	22	62.5	876	17	83
		bp1618	putative N-terminal region of capsular polysaccharide biosynthesis protein (partial)	6	tviD	-2.74946	-2.48294	5.45837	-7.509	-7.26107	-2.05063	-1.8027	232	34.5	41.5	10200.5	56	66.5
		bp2779	putative dihydroxy-acid dehydratase (pseudogene)	6	_	-1.40054	-1.04439	5.42423	-6.66127	-5.61064	-1.23704	-0.186413	33	12.5	16	1417	14	29
		bp1582	putative exported protein	3	_	-2.38143	-2.62936	0.560468	-3.10236	-3.0199	-2.54189	-2.45943	49.5	9.5	8	73	8.5	9
		bp1737	putative membrane protein	6	_	-2.61891	-1.06871	6.5124	-9.61673	-6.05602	-3.10434	0.456378	43	7	20.5	3925.5	5	59
		bp1624	polysialic acid transport ATP-binding protein	6	kpsT	-2.70044	-2.70044	6.23325	-8.93369	-8.93369	-2.70044	-2.70044	6.5	1	1	489	1	1
		bp2780	putative malate dehydrogenase	6	_	-1.41504	-2	4.93074	-6.93074	-4.76081	-2	0.169925	4	1.5	1	122	1	4.5
		bp3517	putative membrane protein	6	_	-0.584963	-0.584963	5.58496	-6.16993	-6.16993	-0.584963	-0.584963	1.5	1	1	72	1	1
		bp1626	capsular polysaccharide biosynthesis protein	6	wbpT	-4.14296	-4.72792	6.11561	-10.2586	-8.25857	-4.14296	-2.14296	26.5	1.5	1	1837.5	1.5	6
		bp2148	conserved hypothetical protein	6	_	-2.80735	-2.80735	4.78136	-6.58871	-5.41879	-1.80735	-0.63743	7	1	1	192.5	2	4.5
		bp2569	putative lipoprotein	6	_	-0.337035	0.949016	5.03097	-5.52847	-3.30003	-0.4975	1.73094	36	28.5	69.5	1177	25.5	119.5
		bp1632	capsular polysaccharide export protein (Pseudogene)	6	wcbO, kpsS	0	0	5.20945	-5.20945	-5.20945	0	0	1	1	1	37	1	1
		bp2019	putative lipoprotein	6	_	-1.73697	-0.736966	3.75489	-6.07682	-5.07682	-2.32193	-1.32193	5	1.5	3	67.5	1	2
		bp2133	putative transmembrane efflux protein	6	_	-1.47805	-0.308122	2.40808	-3.48403	-3.20163	-1.07595	-0.793549	39	14	31.5	207	18.5	22.5
bp2782	promoter	bp2782	lipoprotein	6	_	-2.88845	-2.95884	6.55567	-9.51452	-9.58852	-2.95884	-3.03284	155.5	21	20	14628	20	19
		bp1302	putative exported protein	6	_	-2.58496	-2.58496	4.63904	-7.224	-7.224	-2.58496	-2.58496	6	1	1	149.5	1	1
		bp3514	conserved hypothetical protein (Pseudogene)	3	_	-3.39232	-1.17932	1.29546	-4.82528	-3.8618	-3.52982	-2.56635	115.5	11	51	283.5	10	19.5
		bp1303	conserved hypothetical protein (Pseudogene)	6	_	-4.39232	-4.39232	4.01919	-7.82655	-7.41151	-3.80735	-3.39232	21	1	1	340.5	1.5	2
		bp1568	serotype 3 fimbrial subunit precursor	6	fim3	-0.42862	-0.330645	4.12978	-4.0345	-4.62218	0.0952805	-0.492396	124.5	92.5	99	2179.5	133	88.5
bp2468	promoter	bp2468	Virulence protein	6	vrg-6	-4.58496	-3.848	3.72186	-8.89178	-5.98489	-5.16993	-2.26303	36	1.5	2.5	475	1	7.5
		bp1630	capsular polysaccharide biosynthesis protein	6	wbpP, vipB, tviC	-0.578221	-0.38054	3.08527	-4.07517	-3.03546	-0.989899	0.0498103	213.5	143	164	1812	107.5	221
		bp1631	capsular polysaccharide export protein	6	wcbA, kpsC, lipA	-2.90689	-2.32193	5.95884	-8.86573	-7.86573	-2.90689	-1.90689	7.5	1	1.5	466.5	1	2
bp1620	inside	bp1620	putative glycosyl transferase	6	_	-2.70044	-2.37851	5.24354	-6.48455	-5.24354	-1.24101	0	13	2	2.5	492.5	5.5	13
bp3515	promoter	bp3515	conserved hypothetical protein	3	_	-4.66025	-2.14568	0.603857	-5.07146	-4.16457	-4.46761	-3.56071	88.5	3.5	20	134.5	4	7.5
		bp1628	putative capsular polysaccharide export protein	6	wza	-3.32193	-3.32193	6.20163	-9.52356	-8.9386	-3.32193	-2.73697	10	1	1	736	1	1.5
		bp2719	putative exported protein		_	-2.90689	-1.90689	0.552541	-3.45943	-3.45943	-2.90689	-2.90689	7.5	1	2	11	1	1
		mBPSMrisAD60N
		9
		bp0985	acriflavine resistance protein B		acrB, acrE	-0.128642	-1.22604	-0.316809	0.674661	-3.01197	0.357852	-3.32878	527.5	482.5	225.5	423.5	676	52.5
		bp2385	putative conserved inner membrane protein		_	-1.04731	-0.866733	1.19555	-2.03427	-3.03427	-0.838719	-1.83872	46.5	22.5	25.5	106.5	26	13
		bp1962	putative ferrisiderophore receptor		bfrI	-0.959358	-3.54432	0.777608	0.321928	-3.90689	1.09954	-3.12928	17.5	9	1.5	30	37.5	2
bp0878	promoter	bp0878	putative phospholipase		_	-1.16993	-1.6845	2.16278	-2.84728	-3.61024	-0.684498	-1.44746	45	20	14	201.5	28	16.5
		bp2387	conserved hypothetical protein		_	-0.701919	-0.673349	1.28358	-2.35634	-3.02449	-1.07276	-1.74091	122	75	76.5	297	58	36.5
		bp2903	glycolate oxidase iron-sulfur subunit		glcF	-0.0191088	0.410284	1.99525	-1.88562	-3.43582	0.109624	-1.44057	38	37.5	50.5	151.5	41	14
		bp3057	putative ATP-dependent RNA helicase		_	-0.428584	-3.74147	-0.914918	0.824503	-3.07166	-0.0904153	-3.98658	214	159	16	113.5	201	13.5
		bp3238	putative glycosyl transferase		_	0.0390696	-0.55141	0.556393	-2.12448	-3.521	-1.56809	-2.96461	382.5	393	261	562.5	129	49
bp2414	inside	bp2414	conserved hypothetical protein	4	_	1.91329	-1.44746	1.02385	3.51841	-3.34577	4.54226	-2.32193	15	56.5	5.5	30.5	349.5	3
		mBPSMDrisA
		39
		bp1882	outer membrane usher protein precursor	2	fimC, fhaA	0.0320462	-0.179599	-6.62617	4.55459	1.16993	-2.07158	-5.45624	1580.5	1616	1395.5	16	376	36
		bp2911	putative DNA-binding protein (histone)	4	bph3	1.60407	1.1943	-0.777608	2.99845	1.33015	2.22085	0.552541	300	912	686.5	175	1398.5	440
		bp2936	putative exported protein	2	_	-1.20818	-2.11244	-9.41926	6.41504	2.80735	-3.00422	-6.6119	1027	444.5	237.5	1.5	128	10.5
bp1879	inside	bp1879	filamentous hemagglutinin/adhesin	2	fhaB	0.0274802	0.49189	-4.29601	4.81273	1.925	0.516722	-2.37101	47165	48072	66327.5	2401	67479	9117.5
		bp3622	30S ribosomal protein S17	2	rpsQ	0.0501235	-1.34164	-2.72247	3.06824	-0.630766	0.345775	-3.35323	792	820	312.5	120	1006.5	77.5
		bp0876	putative lipoprotein	4	_	3.18763	1	-0.545434	3.53201	2.31411	2.98658	1.76867	27	246	54	18.5	214	92
bp1496	promoter	bp1496	probable two-component response regulator	2	_	1.2311	1.22588	-4.56071	3.03562	0.263034	-1.52509	-4.29768	59	138.5	138	2.5	20.5	3
bp2487	promoter	bp2487	hypothetical protein	4	_	2.99178	0.398549	-0.211504	3.11402	1.14439	2.90251	0.932886	22	175	29	19	164.5	42
bp0397	inside	bp0397	conserved hypothetical protein	2	_	-0.906891	1.63743	-3.49185	3.2854	1.58496	-0.206451	-1.90689	22.5	12	70	2	19.5	6
		bp1524	putative membrane protein	4	_	3.05889	2.73697	0	3.16993	2.9386	3.16993	2.9386	1.5	12.5	10	1.5	13.5	11.5
		bp2327	putative outer membrane protein	4	_	3.75489	1.80735	0	3.32193	1.58496	3.32193	1.58496	1	13.5	3.5	1	10	3
		bp1113	putative competence protein (Pseudogene)	4	_	-2.58496	-1.58496	-1	3.13386	1.078	2.13386	0.0780025	9	1.5	3	4.5	39.5	9.5
bp1054	promoter	bp1054	pertactin precursor	2	prn	-0.971646	-0.936715	-9.99471	6.28077	2.64386	-3.71394	-7.35085	2040.5	1040.5	1066	2	155.5	12.5
		bp1883	fimbrial adhesin	2	fimD, fhaE	0.862245	0.641868	-6.99435	5.63259	1.73697	-1.36176	-5.25739	1147.5	2086	1790.5	9	446.5	30
bp1112	promoter	bp1112	putative outer membrane ligand binding protein	4	bipA	-1.8751	-1.698	-0.908428	4.04208	1.49738	3.13365	0.588949	2289	624	705.5	1219.5	20089.5	3443
		bp1884	hemolysin activator-like protein	2	fhaC	0.478002	0.505751	-6.1451	4.4021	1.33015	-1.743	-4.81495	1238.5	1725	1758.5	17.5	370	44
bp3637	promoter	bp3637	translation initiation factor IF-1	2	infA	0.629285	-0.546395	-1.78269	3.02725	-0.712718	1.24456	-2.49541	101.5	157	69.5	29.5	240.5	18
bp1371	promoter	bp1371	negative regulator of flagellin synthesis	4	flgM	3.21501	3.7318	-0.222392	3.8413	2.77259	3.61891	2.5502	3.5	32.5	46.5	3	43	20.5
		bp1560	conserved hypothetical protein	4	_	1.8625	-1.65208	0.295456	3.19931	-1.58496	3.49476	-1.28951	11	40	3.5	13.5	124	4.5
		bp0216	autotransporter subtilisin-like protease	2	sphB1	-0.534903	-0.163367	-9.77808	5.70044	0	-4.07764	-9.77808	878	606	784	1	52	1
bp3617	inside	bp3617	30S ribosomal protein S19	2	rpsS	0.0422525	-1.63631	-2.75048	3.19609	-0.983126	0.445608	-3.73361	858	883.5	276	127.5	1168.5	64.5
		bp1140	putative iron uptake protein (Pseudogene)	4	_	2.16993	0	1	3.2854	-0.415037	4.2854	0.584963	1	4.5	1	2	19.5	1.5
		bp2005	putative lipoprotein	4	_	3.10154	1.16099	-0.442005	4.02362	0.944505	3.58162	0.5025	36	309	80.5	26.5	431	51
		bp1880	fimbrial protein (pseudogene)	2	fimA	0.825768	1.37595	-4.00634	5.58959	2.40827	1.58325	-1.59807	1824	3233	4734	113.5	5465.5	602.5
		bp2486	putative exported protein	2	_	1.60129	0.143887	-3.12489	4.23983	1.2783	1.11494	-1.84659	205	622	226.5	23.5	444	57
		bp2924	putative exported protein	2	_	0.0500184	0.797534	-10.5255	3.70044	0	-6.82508	-10.5255	1474	1526	2562	1	13	1
bp1881	promoter	bp1881	chaperone protein	2	fimB, fhaD	-0.267866	-0.6104	-7.04002	4.0268	1.20163	-3.01322	-5.83838	658	546.5	431	5	81.5	11.5
bp2414	inside	bp2414	conserved hypothetical protein	4	_	1.91329	-1.44746	1.02385	3.51841	-3.34577	4.54226	-2.32193	15	56.5	5.5	30.5	349.5	3
		bp1119	serotype 2 fimbrial subunit precursor	2	fim2	0.760959	-0.891312	-6.11692	5.10678	0.415037	-1.01014	-5.70188	2498.5	4234	1347	36	1240.5	48
		bp3615	50S ribosomal protein L23	2	rplW	0.421509	-1.77005	-2.21228	3.10397	-1.02106	0.891696	-3.23334	639.5	856.5	187.5	138	1186.5	68
		bp2975	putative GntR-family transcriptional regulator	4	_	3.40599	2.43296	1.48543	3.8365	2.14684	5.32193	3.63227	2.5	26.5	13.5	7	100	31
		bp1399	flagellar protein FliJ	4	fliJ, flaO, flaS	2.90689	5.70044	0	3.16993	2.58496	3.16993	2.58496	1	7.5	52	1	9	6
bp0939	promoter	bp0939	conserved hypothetical protein	4	_	4.4613	2.93141	0.847997	4.85798	-0.14439	5.70598	0.703607	17.5	385.5	133.5	31.5	913.5	28.5
		bp3663	ferric siderophore receptor	4	bfrC	0.609586	-1.21115	0.394573	3.10852	-1.80735	3.5031	-1.41278	106.5	162.5	46	140	1207.5	40
		bp0857	probable TonB-dependent receptor for iron transport	2	bfrE	0.843388	-0.673936	-1.77662	3.19338	0.0916305	1.41676	-1.68499	104.5	187.5	65.5	30.5	279	32.5
bp0348	inside	bp0348	heme uptake transmembrane sensor	4	hurR	1.22239	-0.584963	0	3	0.736966	3	0.736966	1.5	3.5	1	1.5	12	2.5
		bp1213	putative membrane protein	4	_	0.584963	0	0	3	0	3	0	1	1.5	1	1	8	1
		bp0760	bifunctional hemolysin-adenylate cyclase precursor	2	cyaA, cya	0.75603	0.497978	-7.18232	4.39232	0.411532	-2.79	-6.77079	7480	12632.5	10563.5	51.5	1081.5	68.5
		bp0856	probable TonB-dependent receptor for iron transport	2	bfrD	-0.00905254	0.347054	-9.52239	3.70044	1.26303	-5.82195	-8.25935	1838.5	1827	2338.5	2.5	32.5	6
		mBPSMDrisA + mBPSMrisAD60N
		38
		bp1023	flagellar transcriptional activator FlhC	4	flhC, flaI, frlB	5.88264	6.2817	1.72247	3.59946	5.24793	5.32193	6.97039	5	295	389	16.5	200	627
		bp1767	autotransporter	4	phg	2.72048	3.42321	-1.28951	3.89616	4.34577	2.60666	3.05627	11	72.5	118	4.5	67	91.5
bp1091	promoter	bp1091	probable two-component response regulator	4	_	4.22645	2.97057	0.708951	3.43923	3.02399	4.14818	3.73294	130	2433.5	1019	212.5	2305	1728.5
		bp2268	methyl-accepting chemotaxis protein	4	_	2.45943	3.24793	0	3.58496	4.88264	3.58496	4.88264	1	5.5	9.5	1	12	29.5
		bp1376	flagellar hook protein FlgE	4	flgE, flaK, fla FV	5.89947	8.42045	0.469485	5.64225	6.71653	6.11174	7.18602	6.5	388	2227	9	449.5	946.5
		bp1383	flagellar hook-associated protein 3	4	flgL, flaT, flaU	4.32193	7.07948	0.584963	3.94642	4.82018	4.53138	5.40514	4	80	541	6	92.5	169.5
		bp1377	flagellar basal-body rod protein FlgF	4	flgF, flaX, fla FVI	5.50779	8.40088	0	5.82018	7.02237	5.82018	7.02237	1	45.5	338	1	56.5	130
bp3511	promoter	bp3511	hypothetical protein	4	_	3.5339	2.89089	0.553484	3.14935	3.36786	3.70283	3.92135	69.5	805	515.5	102	905	1053
		bp1403	flagellar M-ring protein FliF	4	fliF, fla BI, fla AII.1	4.49185	6.78136	0	4.85798	5.02237	4.85798	5.02237	1	22.5	110	1	29	32.5
		bp0142	GntR family transcriptional regulator	4	_	4.82927	3.05063	-1.34792	6.21829	4.53492	4.87036	3.187	14	398	116	5.5	409.5	127.5
		bp1402	flagellar motor switch protein FliG	4	fliG, fla BII, fla AII.2	4.78136	7.10852	0	5.02237	4.61471	5.02237	4.61471	1	27.5	138	1	32.5	24.5
		bp1026	chemotaxis protein CheY (Pseudogene)	4	cheY	4.16993	7.11374	0	3.70044	7.07146	3.70044	7.07146	1	18	138.5	1	13	134.5
		bp1400	flagellum-specific ATP synthase FliI	4	fliI, fla AIII, flaC	3.39232	5.93074	0	3.64386	3.08746	3.64386	3.08746	1	10.5	61	1	12.5	8.5
		bp1379	flagellar L-ring protein precursor	4	flgH, flaY, fla FVIII	5.16993	7.28077	0.584963	4.52356	5	5.10852	5.58496	1	36	155.5	1.5	34.5	48
		bp1028	chemotaxis protein CheA	4	cheA	4.61961	6.57994	-0.125531	4.42931	6.53067	4.30378	6.40514	6	147.5	574	5.5	118.5	508.5
		bp0176	two-component response regulator (Pseudogene)	4	_	6.89785	5.53916	0	6.7879	6.04439	6.7879	6.04439	2	238.5	93	2	221	132
		bp1367	flagellar biosynthesis protein FlhA (Pseudogene)	4	flhA	2.88753	5.40259	-1	3.53605	4.23266	2.53605	3.23266	5	37	211.5	2.5	29	47
		bp1029	chemotaxis protein CheW	4	cheW	4.3505	6.62936	-0.321928	4.24793	6.71425	3.926	6.39232	2.5	51	247.5	2	38	210
bp1381	inside	bp1381	peptidoglycan hydrolase	4	flgJ, flaZ, fla FX	4.85798	7.51964	0	4.90689	5.88264	4.90689	5.88264	1	29	183.5	1	30	59
		bp2627	autotransporter (pseudogene)	4	_	4.12647	4.0836	0.125531	4.38226	5.47134	4.50779	5.59687	44	768.5	746	48	1001	2129.5
		bp1031	chemotaxis protein methyltransferase (Pseudogene)	4	cheR, cheX	3.64386	5.79442	0	3.39232	5.84549	3.39232	5.84549	1	12.5	55.5	1	10.5	57.5
		bp1378	flagellar basal-body rod protein FlgG	4	flgG, flaL, fla FVII	6.12412	8.56605	0.584963	5.81164	6.48382	6.3966	7.06878	2	139.5	758	3	168.5	268.5
		bp1373	flagellar basal-body rod protein FlgB	4	flgB, flbA, fla FII	6	7.29002	0	6.2854	6.47573	6.2854	6.47573	1	64	156.5	1	78	89
		bp1025	chemotaxis protein MotB	4	motB	5.72792	7.49586	0	5.37504	7.20945	5.37504	7.20945	1	53	180.5	1	41.5	148
		bp1374	flagellar basal-body rod protein FlgC	4	flgC, flaW, fla FIII	4.93074	7.14466	0	4.90689	6.07682	4.90689	6.07682	1	30.5	141.5	1	30	67.5
bp0877	promoter	bp0877	conserved hypothetical protein	4	_	3.90689	2.83954	0.14439	3.30117	3.71097	3.44556	3.85536	9.5	142.5	68	10.5	103.5	137.5
		bp1372	flagella basal body P-ring formation protein	4	flgA	2.62449	3.9386	-1	4.14296	4.08746	3.14296	3.08746	3	18.5	46	1.5	26.5	25.5
		bp1380	flagellar P-ring protein precursor	4	flgI, flaM, fla FIX	5.10852	7.66534	0	5.35755	6.15987	5.35755	6.15987	1	34.5	203	1	41	71.5
		bp1375	basal-body rod modification protein FlgD	4	flgD, flaV, fla FIV	6.71768	8.91214	0.584963	6.20294	7.45806	6.7879	8.04303	2	210.5	963.5	3	221	527.5
bp1022	promoter	bp1022	flagellar transcriptional activator FlbB	5	flhD, flbB, frlA	7.79191	7.89062	2.97199	4.31057	5.09906	7.28255	8.07105	6.5	1440.5	1542.5	51	1012	1748
		bp1409	flagellar protein FliS	4	fliS	3.29768	5.20945	0	3.08746	3.5025	3.08746	3.5025	3	29.5	111	3	25.5	34
		bp1382	flagellar hook-associated protein 1	4	flgK, flaS, flaW	4.90689	7.80252	0.321928	4.87774	5.853	5.19967	6.17493	2	60	446.5	2.5	73.5	144.5
		bp1408	flagellar protein FliT	4	fliT	4	5.8413	0.736966	3.23266	3.40599	3.96963	4.14296	1.5	24	86	2.5	23.5	26.5
		bp1030	methyl-accepting chemotaxis protein I	4	tsr, cheD	3.58496	6.03562	-0.321928	3.49185	6.17493	3.16993	5.853	2.5	30	164	2	22.5	144.5
bp0895	promoter	bp0895	conserved hypothetical protein	4	_	5.0933	5.54929	1.1193	3.76587	5.06643	4.88517	6.18573	14.5	495	679	31.5	428.5	1055.5
		bp1024	chemotaxis protein MotA	4	motA	5.76818	6.64145	1	4.8413	5.77479	5.8413	6.77479	3	163.5	299.5	6	172	328.5
bp2629	promoter	bp2629	conserved hypothetical protein (pseudogene)	4	_	5.32193	4.42536	0.112475	5.59842	5.76885	5.7109	5.88132	18.5	740	397.5	20	969	1090.5
		bp1021	RNA polymerase sigma factor for flagellar operon	4	fliA, flaD	3.52356	4.45943	0	4.24793	5.80735	4.24793	5.80735	1	11.5	22	1	19	56
		mBPSMrisAD60N
		41
		bp0207	putative aldehyde dehydrogenase		_	-0.569366	0.685891	0.334419	-1.15754	3.14483	-0.823122	3.47925	23	15.5	37	29	13	256.5
		bp1525	putative membrane protein		_	2.58496	2.90689	0	2.70044	3.16993	2.70044	3.16993	1	6	7.5	1	6.5	9
		bp2174	putative lipoprotein		_	-0.245112	3.55842	0	-1.41504	4.30378	-1.41504	4.30378	16	13.5	188.5	16	6	316
		bp1320	conserved hypothetical protein		_	-0.259867	0.832055	0.0771679	-0.726982	3.27302	-0.649814	3.35019	45.5	38	81	48	29	464
		bp3173	heavy metal dependent transcription regulator (partial)		hmrR	-0.584963	-0.584963	-0.584963	1	3	0.415037	2.41504	1.5	1	1	1	2	8
bp1988	promoter	bp1988	putative membrane protein (Pseudogene)		_	1.32193	1.32193	0.584963	2.22239	3.41504	2.80735	4	1	2.5	2.5	1.5	7	16
		bp1393	flagellar motor switch protein FliN		fliN, motD	2.28011	4.9542	-0.222392	2.87447	3.05889	2.65208	2.8365	3.5	17	108.5	3	22	25
		bp0658	conserved hypothetical protein		_	-1.18763	-0.0356239	0.549339	-1.81943	3.00899	-1.27009	3.55833	20.5	9	20	30	8.5	241.5
		bp1164	putative membrane protein		_	-0.584963	-0.584963	-0.584963	0	3.08746	-0.584963	2.5025	1.5	1	1	1	1	8.5
		bp2164	putative 8-amino-7-oxononanoate synthase		_	-1	0.584963	-1	0	3.39232	-1	2.39232	2	1	3	1	1	10.5
		bp1395	flagellar protein FliL		fliL, fla AI, fla QI, cheC1	2.70044	4.58496	0	2.90689	3.80735	2.90689	3.80735	1	6.5	24	1	7.5	14
		bp0208	putative oxidoreductase		_	-0.811928	0.886044	-0.216318	-0.695145	3.96375	-0.911463	3.74743	39.5	22.5	73	34	21	530.5
		bp2175	putative inner membrane protein		_	0.560088	3.72163	0.123989	-1.16146	4.41159	-1.03747	4.53557	39	57.5	514.5	42.5	19	904.5
		bp1032	protein-glutamate methylesterase	4	cheB	3.16993	4.80735	0	2.80735	4.80735	2.80735	4.80735	1	9	28	1	7	28
		bp2176	putative inner membrane protein		_	-0.536053	2.7068	-0.139163	-1.05585	3.67636	-1.19502	3.5372	43.5	30	284	39.5	19	505
		bp0379	putative L-lactate dehydrogenase		ldh	-0.713615	0.65903	-0.726912	-1.0614	3.33158	-1.78831	2.60467	357.5	218	564.5	216	103.5	2174.5
		bp0656	conserved hypothetical protein		_	0	0	0	0	3.64386	0	3.64386	1	1	1	1	1	12.5
bp0726	inside	bp0726	probable ABC transporter, periplasmic binding protein		_	1.58496	0.990722	1.05445	0.953622	3.4244	2.00807	4.47885	156	468	310	324	627.5	3478.5
bp1198	promoter	bp1198	ATP-dependent protease, ATPase subunit		clpB, htpM	0.667219	1.39105	1.0843	-0.447353	3.03053	0.636944	4.11482	1167.5	1854	3062	2475.5	1815.5	20227.5
		bp0896	hypothetical protein		_	2	3.24793	0	2.16993	5.82018	2.16993	5.82018	1	4	9.5	1	4.5	56.5
		bp1366	flagellar biosynthetic protein FlhB		flhB	2.85798	4.89482	0	2.39232	3.64386	2.39232	3.64386	2	14.5	59.5	2	10.5	25
		bp1990	putative membrane protein	4	_	3.16993	1.70044	2.16993	1.78427	3.16993	3.9542	5.33985	2	18	6.5	9	31	81
		bp2626	conserved hypothetical protein		_	1.58496	1	-0.415037	1.41504	3.27302	1	2.85798	2	6	4	1.5	4	14.5
bp0314	promoter	bp0314	conserved hypothetical protein		_	2.558	2.46815	-0.206451	2.73697	4.95061	2.53051	4.74416	22.5	132.5	124.5	19.5	130	603
		bp0720	conserved hypothetical protein		_	-0.222392	2.05063	0.514573	-1.73697	4.04439	-1.22239	4.55897	3.5	3	14.5	5	1.5	82.5
		bp2840	putative TetR-family transcriptional regulator		_	1.09311	1.80735	0.341037	1.24393	3.08746	1.58496	3.4285	15	32	52.5	19	45	161.5
		bp2177	conserved hypothetical protein		_	-0.584963	1	0	-0.584963	3.16993	-0.584963	3.16993	1.5	1	3	1.5	1	13.5
		bp1034	chemotaxis protein CheZ		cheZ	1.58496	4.05889	-0.584963	1.45943	4.50779	0.874469	3.92283	3	9	50	2	5.5	45.5
		bp1995	putative membrane protein		_	1.80735	1	0	2.32193	4.42626	2.32193	4.42626	1	3.5	2	1	5	21.5
		bp1033	chemotaxis protein CheY		cheY	2.90689	4.15987	-0.192645	2.8365	3.94753	2.64386	3.75489	4	30	71.5	3.5	25	54
		bp1321	pyridoxine kinase		pdxK	-0.558295	0.191299	-0.0216951	-1.18641	3.74758	-1.20811	3.72589	67	45.5	76.5	66	29	886.5
		bp1410	flagellar hook-associated protein 2	4	fliD, flbC, flaV	3.29624	5.09493	0.160465	2.91698	3.7633	3.07744	3.92376	17	167	581	19	143.5	258
		bp1991	putative membrane protein	5	_	4.54432	3.96963	3.18057	2.25461	3.18166	5.43518	6.36224	7.5	175	117.5	68	324.5	617
		bp2808	putative integral membrane protein		_	0.616671	2.53605	0.263034	0.152003	5.1247	0.415037	5.38773	7.5	11.5	43.5	9	10	314
		bp1319	GntR-family transcriptional regulator		_	-1.09954	-0.584963	-0.447459	-1.45943	4.22005	-1.90689	3.77259	7.5	3.5	5	5.5	2	102.5
		bp3011	hypothetical protein		_	-0.527932	2.0902	-0.226276	-2.14296	3.38322	-2.36923	3.15694	31	21.5	132	26.5	6	276.5
		bp2536	putative uroporphyrinogen-III synthase		_	-1.54889	-0.4458	-0.154034	-1.14975	3.50668	-1.30378	3.35264	39.5	13.5	29	35.5	16	403.5
		bp1404	flagellar hook-basal body complex protein FliE		fliE, flaN, fla AI	2.32193	4.90689	0	2.70044	3.80735	2.70044	3.80735	1	5	30	1	6.5	14
		bp1318	putative membrane protein		_	-0.758992	0.241008	-1	-0.289507	4.79323	-1.28951	3.79323	11	6.5	13	5.5	4.5	152.5
		bp3095	molybdate-binding periplasmic protein precursor		modB	0.270089	0.436099	0.612977	-0.208587	3.1883	0.40439	3.80128	17	20.5	23	26	22.5	237
bp2772	promoter	bp2772	putative membrane protein		_	2.68182	2.86716	-0.488101	2.51457	4.37074	2.02647	3.88264	54	346.5	394	38.5	220	796.5

## Sheet: TableS3
Table S3. Total RNAseq results
Locus Tag, gene product and gene are the gene number, gene product and gene name from the B. pertussis Tohama I BX470248 genome annotation.
Log2FC, Log2 Fold change of the RPKM of the select genes in the tested condition calculated with SPARTA or Rochhopper
RPKM of the select genes in the tested condition calculated with SPARTA or Rochhopper
Pvalues or qValues of the select genes in the tested condition calculated with SPARTA or Rochhopper respectively
Locus Tag	Gene product	Gene	SPARTA Log2FC nmBPSMDrisA vs nmBPSM	SPARTA Log2FC nmBPSMrisAD60N vs nmBPSM	SPARTA Log2FC mBPSM vs nmBPSM	SPARTA Log2FC mBPSMDrisA vs mBPSM	SPARTA Log2FC mBPSMrisAD60N vs mBPSM	Rockhopper Log2FC nmBPSMDrisA vs nmBPSM	Rockhopper Log2FC nmBPSMrisAD60N vs nmBPSM	Rockhopper Log2FC mBPSM vs nmBPSM	Rockhopper Log2FC mBPSMDrisA vs mBPSM	Rockhopper Log2FC mBPSMrisAD60N vs mBPSM	SPARTA RPKM in nmBPSM	SPARTA RPKM in nmBPSMDrisA	SPARTA RPKM in nmBPSMrisAD60N	SPARTA RPKM in mBPSM	SPARTA RPKM in mBPSMDrisA	SPARTA RPKM in mBPSMrisAD60N	Rockhopper RPKM in nmBPSM	Rockhopper RPKM in nmBPSMDrisA	Rockhopper RPKM in nmBPSMrisAD60N	Rockhopper RPKM in mBPSM	Rockhopper RPKM in mBPSMDrisA	Rockhopper RPKM in mBPSMrisAD60N	SPARTA Pvalue nmBPSMDrisA vs nmBPSM	SPARTA Pvalue nmBPSMrisAD60N vs nmBPSM	SPARTA Pvalue mBPSM vs nmBPSM	SPARTA Pvalue mBPSMDrisA vs mBPSM	SPARTA Pvalue mBPSMrisAD60N vs mBPSM	Rockhopper qValue nmBPSMDrisA vs nmBPSM	Rockhopper qValue nmBPSMrisAD60N vs nmBPSM	Rockhopper qValue mBPSM vs nmBPSM	Rockhopper qValue mBPSMDrisA vs nmBPSM	Rockhopper qValue mBPSMrisAD60N vs nmBPSM
bp0001	glucose inhibited division protein A	gidA	0.413766	0.729958	0.654847	0.100181	0.977216	0.142878	0.488747	0.484218	0.0225074	0.981738	1135	1512	1882.5	1787	1915.5	3518	682	753	957	954	969	1884	0.266703	0.00232989	0.0134142	0.601187	0.00284417	0.0206117	0.00117897	0.00402423	0.00136147	1.35589e-14
bp0002	glucose inhibited division protein B	gidB	-0.0986843	0.230884	0.666099	-0.540568	0.849666	-0.341616	-0.0263113	0.42586	-0.40002	0.765154	60.5	56.5	71	96	66	173	166	131	163	223	169	379	0.78151	0.82862	0.0174447	0.540652	0.0111976	0.0339941	0.0167794	7.2895e-05	0.00120839	1.93303e-19
bp0003	ParA family protein	parA, soj	-0.313601	0.148659	0.352093	-0.451479	0.971921	-0.519553	-0.0242475	0.197322	-0.470563	1.0174	345.5	278	383	441	322.5	865	539	376	531	618	446	1251	0.409047	0.878093	0.431237	0.686165	0.00566219	0.188837	0.016796	0.0088589	0.0378791	2.52083e-15
bp0004	Putative acetyltransferase, GnaT family	_	-0.376148	-0.248913	0.444302	-0.830719	0.519778	-0.46158	-0.337035	0.244307	-0.497073	0.606549	91.5	70.5	77	124.5	70	178.5	168	122	133	199	141	303	0.335934	0.0536659	0.20904	0.269116	0.196668	0.0728036	0.349373	0.00191004	0.0122006	1.73894e-11
bp0005	probable chromosome partitioning protein ParB	parB	-1.15395	-0.213658	0.21654	-1.14254	0.46445	-0.857488	-0.248913	0.113657	-0.520832	0.442106	123.5	55.5	106.5	143.5	65	198	183	101	154	198	138	269	0.00613822	0.0862557	0.965544	0.133128	0.295017	0.543078	0.0466486	0.00903206	0.0274423	1.43044e-07
bp0006	L-asparaginase II precursor (pseudogene)	ansB	-0.514573	-0.112475	0.510962	-1.02554	0.706269	-0.954196	-0.494765	0.215729	-1	0.662965	20	14	18.5	28.5	14	46.5	31	16	22	36	18	57	0.318775	0.246327	0.220224	0.249266	0.11828	1	1	1	1	6.2413e-12
bp0007	elongation factor Tu	tufA, tuf	-0.316521	-1.24164	-1.56324	0.98994	-0.517672	-0.520457	-1.43793	-1.7081	1.05668	-0.551249	6591.5	5293	2787.5	2230.5	4430	1558	6564	4551	2415	2009	4179	1371	0.389789	2.52e-26	3.59e-26	0.0385403	0.0611813	0.333162	0.0660238	2.15008e-05	0.417225	0.000519754
bp0008	preprotein translocase SecE subunit	secE, prlG	0.852605	-0.604736	-0.91779	2.2285	-1.05973	0.245723	-1.13438	-1.10361	1.72588	-1.1978	955	1724.5	628	505.5	2369	242.5	2583	3065	1178	1202	3976	524	0.0492439	0.000274394	2.21e-09	0.000766902	0.00354338	0.00506995	0.852124	0.281916	9.76506e-05	2.40866e-07
bp0009	transcription antitermination protein NusG	nusG	1.29885	-0.17029	-0.78648	2.70678	-0.785111	0.883468	-0.467002	-0.947533	2.43941	-0.890376	1235	3038.5	1097.5	716	4674.5	415.5	3078	5682	2229	1596	8657	861	0.012553	0.0872335	4.38e-07	0.000452097	0.0413987	5.68356e-05	1	0.672982	3.15668e-12	0.00934997
bp0010	50S ribosomal protein L11	rplK, relC	0.0893808	-1.32477	-1.78716	2.20291	-0.666369	-0.277443	-1.5338	-1.94676	2.06279	-0.708594	1525.5	1623	609	442	2035	278.5	4788	3952	1655	1242	5189	760	0.837333	2.37e-15	5.28e-25	0.000491101	0.05562	0.219435	0.105072	2.32388e-07	0.0725077	7.54638e-12
bp0011	50S ribosomal protein L1	rplA	-1.14124	-1.53747	-2.08827	1.22044	-0.574054	-1.22838	-1.71435	-2.22729	1.29574	-0.679599	1120.5	508	386	263.5	614	177	2655	1134	810	567	1392	354	0.00151797	1.06e-17	3.36e-32	0.0175783	0.0613762	1	0.00799911	2.45367e-12	0.575176	2.72467e-20
bp0013	50S ribosomal protein L10	rplJ	-0.491602	-2.24716	-2.64894	2.27335	-1.16244	-0.661536	-2.38577	-2.8237	2.45379	-1.20083	3769.5	2681	794	601	2905.5	268.5	12694	8029	2431	1793	9823	780	0.210645	3.42e-48	5.45e-36	9.12e-05	0.00263229	0.384171	2.46879e-10	2.63839e-21	0.217223	7.39807e-102
bp0014	50S ribosomal protein L7/L12	rplL	-1.36304	-2.22841	-2.91263	1.58085	-0.149266	-1.16477	-2.29377	-2.99761	2.1654	-0.428659	881	342.5	188	117	350	105.5	4816	2149	983	603	2705	448	0.000211077	2.72e-27	2.04e-45	0.00362737	0.392014	1	1.28983e-06	1.564e-63	0.516783	2.61199e-52
bp0015	DNA-directed RNA polymerase beta chain	rpoB, groN, nitB, rif, ron, stl, stv, tabD	-0.424121	-0.960174	-1.81878	1.43242	-0.981982	-0.642067	-1.16927	-1.98016	1.456	-1.00343	5895	4393.5	3030	1671	4510	846	1661	1065	739	421	1155	210	0.231226	5.3e-17	4.87e-33	0.00492686	0.00151677	0.376876	0.337214	5.70455e-06	0.306635	1.97549e-14
bp0016	DNA-directed RNA polymerase beta' chain	rpoC, tabB	-0.713786	-0.80711	-1.78464	1.02345	-1.253	-0.887703	-1.0353	-1.95304	1.13424	-1.26248	7357.5	4486	4205	2135.5	4341	896	2025	1095	989	523	1148	218	0.0420661	3.78e-14	5.06e-32	0.0324813	5.18e-05	0.751674	0.147529	4.70796e-08	0.733684	2.89694e-21
bp0017	putative lipoprotein	_	1	1.19265	1.14684	0.0458037	-0.369234	0.584963	0.857981	1	-0.356144	-0.415037	7	14	16	15.5	16	12	16	24	29	32	25	24	0.0755261	0.00416734	0.000749792	0.758323	0.151798	1	1	1	1	1
bp0018	putative membrane protein	_	-0.546282	0.13465	0.520832	-0.915111	0.259387	-1.20645	-0.584963	0.302563	-1.50901	0.112475	46	31.5	50.5	66	35	79	30	13	20	37	13	40	0.180974	0.832331	0.106223	0.275393	0.583929	1	1	1	1	1
bp0019	probable two-component sensor protein (Pseudogene)	_	0.450661	0.975752	-0.0489096	0.696608	1.89691	0.192645	0.652077	-0.222392	0.736966	1.87447	15	20.5	29.5	14.5	23.5	54	7	8	11	6	10	22	0.318322	0.000581553	0.37787	0.194196	2.5e-07	1	1	1	1	1
bp0020	putative peptidoglycan binding protein	_	1.15024	1.08539	0	1.2863	2.20469	0.969626	0.874469	-0.192645	1.38904	2.28011	20.5	45.5	43.5	20.5	50	94.5	24	47	44	21	55	102	0.0109024	0.000238091	0.362309	0.0279078	5.14e-12	3.4958e-14	1.32092e-10	1	3.058e-20	3.29829e-85
bp0021	probable two-component response regulator (Pseudogene)	_	1.53051	1.66015	-0.111031	1.95606	2.35238	1.44151	1.49935	-0.231326	1.95217	2.45753	40.5	117	128	37.5	145.5	191.5	81	220	229	69	267	379	8.29e-05	8.73e-10	0.131065	0.000328275	1.41e-14	2.17111e-28	1.12949e-30	0.895801	1.02596e-44	8.48221e-102
bp0022	Two-component response regulator	_	-0.545434	-0.625604	-0.295456	-0.704544	-0.137504	-0.847997	-0.847997	-0.469485	-0.893085	-0.241008	27	18.5	17.5	22	13.5	20	36	20	20	26	14	22	0.264865	0.00116573	0.0389464	0.503151	0.415046	1	1	1	1	1
bp0023	transposase	transposase	0.678072	1.34104	0.847997	-0.0544478	0.530515	0.245112	0.63743	0.633872	-0.40439	0.152003	7.5	12	19	13.5	13	19.5	29	32	42	45	34	50	0.207125	3.07e-05	0.0334074	0.775146	0.201947	1	2.82487e-06	2.39591e-06	1	5.53339e-14
bp0024	putative racemase (Pseudogene)	_	1.20163	1.07039	0.378512	1.05445	-0.530515	0.777608	0.893085	0.0671142	0.932886	-0.289507	5	11.5	10.5	6.5	13.5	4.5	21	36	39	22	42	18	0.066474	0.00342989	0.685494	0.140715	0.218958	1	2.01116e-07	1	6.83491e-11	1
bp0025	conserved hypothetical protein	_	0.925999	1.20163	0.378512	0.823122	0.621488	0.536053	0.765535	0	0.722466	0.536053	5	9.5	11.5	6.5	11.5	10	20	29	34	20	33	29	0.16978	0.00185425	0.788199	0.211336	0.373068	1	2.09963e-07	1	1	1
bp0026	putative thiolase	_	0.275634	0.211504	-0.341037	0.793549	0.900464	0	0.152003	-0.36257	0.514573	0.777608	9.5	11.5	11	7.5	13	14	9	9	10	7	10	12	0.60411	0.767909	0.0580683	0.199801	0.058747	1	1	1	1	1
bp0027	MaoC family protein	_	1.66297	1.11548	0	2.14296	1.22239	1.18057	0.793549	-0.206451	1.88452	1.20645	6	19	13	6	26.5	14	15	34	26	13	48	30	0.014464	0.00614578	0.508812	0.0113315	0.032035	1	1	1	3.56232e-32	1
bp0028	putative transcriptional regulator	_	0.547488	0.13245	-0.0565835	0.565597	0.565597	0.302563	-0.0489096	-0.152003	0.374396	0.49304	26	38	28.5	25	37	37	30	37	29	27	35	38	0.217444	0.862905	0.297944	0.307528	0.270663	1	1	1	1	1
bp0029	putative enoyl-CoA hydratase	_	-0.807355	-0.222392	-0.807355	-1	0.584963	-1	-0.415037	-1	-1	0.584963	3.5	2	3	2	1	3	4	2	3	2	1	3	0.231112	0.440834	0.00614893	0.500875	0.275289	1	1	1	1	1
bp0030	conserved hypothetical protein	_	0	-0.321928	-0.321928	-0.415037	0.584963	-1	-1	-1	0	1	2.5	2.5	2	2	1.5	3	2	1	1	1	1	2	0.813529	0.21408	0.110292	0.819668	0.611075	1	1	1	1	1
bp0031	transposase	transposase	0.410284	0.533432	0.941897	-0.697971	-0.259087	-0.111031	0.443607	0.713696	-0.657112	-0.187627	38	50.5	55	73	45	61	25	25	34	41	26	36	0.294728	0.104409	0.0001288	0.439596	0.221864	1	9.52637e-05	1	1	1
bp0032	probable transporter	_	0	-0.378512	-0.308122	0.514573	0.192645	-0.263034	-0.777608	-0.415037	0.415037	0.152003	13	13	10	10.5	15	12	12	10	7	9	12	10	0.996229	0.0278657	0.0384123	0.288431	0.891052	1	1	1	1	1
bp0033	glycyl-tRNA synthetase alpha chain	glyQ, glyS(a)	-0.216359	-1.09516	-0.583568	0.497325	-1.02106	-0.518938	-1.34832	-0.755978	0.445986	-1.04485	258.5	222.5	121	172.5	243.5	85	331	231	130	196	267	95	0.586624	3.4e-10	7.72e-05	0.239436	0.000532186	0.224802	0.126922	1	0.0383726	0.00251296
bp0034	glycyl-tRNA synthetase beta chain	glyS, glyS(b)	-0.17657	-0.759536	-0.789782	0.90852	-1.25329	-0.463947	-1.04891	-0.976153	0.850622	-1.28688	204	180.5	120.5	118	221.5	49.5	120	87	58	61	110	25	0.635092	9.02e-06	7.99e-08	0.0609802	2.46e-06	0.141051	0.945323	0.246891	0.0106794	5.90514e-09
bp0035	putative haloacid dehalogenase-like hydrolase	_	-1.77761	-1.71049	-1.36257	-0.163499	-1.10692	-1.37851	-1.29445	-1.40766	0.243271	-1.09115	36	10.5	11	14	12.5	6.5	130	50	53	49	58	23	0.00394123	6.48e-12	1.84e-07	0.952165	0.00977532	1	0.000253128	2.36274e-07	0.640657	9.24388e-17
bp0036	probable acyltransferase	_	-0.23967	-1.15528	-1.29278	1.08746	-1.8625	-0.410788	-1.17632	-1.46263	1.19704	-1.65711	49	41.5	22	20	42.5	5.5	113	85	50	41	94	13	0.537099	1.9e-08	5.34e-13	0.0544474	1.45e-06	0.038197	0.0043255	5.60078e-09	0.0106406	1.20828e-50
bp0037	conserved hypothetical protein	_	-0.601451	-0.0331669	-0.93587	0.120294	0.0614005	-0.830075	-0.356144	-1.19265	0.36257	0	22	14.5	21.5	11.5	12.5	12	32	18	25	14	18	14	0.218698	0.357528	2.33e-06	0.622029	0.905443	1	1	1	1	1
bp0038	lactoylglutathione lyase	gloA	0.970209	0.709323	0.128862	1.11207	0.299801	0.630257	0.498975	-0.0650198	0.951223	0.31783	342.5	671	560	374.5	809.5	461	1180	1828	1669	1128	2181	1406	0.0277822	0.0137115	0.718595	0.0581958	0.602112	5.1387e-06	5.10696e-05	0.122695	1.08215e-08	0.000751883
bp0039	peptide deformylase	_	-0.0999669	0.646028	0	-0.152674	0.0239457	-0.512586	-0.110846	-0.236377	-0.174029	-0.217846	119.5	111.5	187	119.5	107.5	121.5	311	218	288	264	234	227	0.784173	0.0252375	0.267839	0.922632	0.789797	0.108066	0.0119665	0.311188	0.0270791	0.190894
bp0040	C-terminal region of a putative oxidoreductase (Pseudogene)	_	0	1.58496	0	0.192645	2.74723	-0.736966	1.26303	-0.321928	-0.415037	2.52356	3.5	3.5	10.5	3.5	4	23.5	5	3	12	4	3	23	0.880313	1.91e-06	0.446188	0.56085	1.39e-10	1	1	1	1	1
bp0041	transposase	transposase	0.321928	0.466318	0.911944	-0.636309	-0.137504	0.222392	0.662965	0.678072	-0.463947	0.0356239	38	47.5	52.5	71.5	46	65	25	28	38	40	29	41	0.440704	0.198899	0.000254219	0.482521	0.402386	1	1.75267e-07	1	1	1
bp0042	putative lipase (Pseudogene)	_	0	0	0	0	0	0	0	0	0	1	1	1	1	1	1	1	1	1	1	1	1	2	0.540017	0.764308	0.452742	0.33714	0.15634	1	1	1	1	1
bp0043	putative exported protein	_	-0.678072	-0.678072	0.169925	-0.847997	0.152003	-1	-1.58496	0	-1	0	4	2.5	2.5	4.5	2.5	5	6	3	2	6	3	6	0.466137	0.0380286	0.873009	0.456901	0.550275	1	1	1	1	1
bp0044	transcriptional regulator	_	0	0	0	0	0	0	0	0	0	0	1	1	1	1	1	1	1	1	1	1	1	1	0.107513	0.639013	0.730508	0.657553	0.958074	1	1	1	1	1
bp0045	putative membrane protein	_	-0.280108	0.304855	-0.387023	0.206451	0.387023	-0.584963	0	-0.584963	0.222392	0.415037	8.5	7	10.5	6.5	7.5	8.5	9	6	9	6	7	8	0.534918	0.98514	0.0151307	0.565602	0.392806	1	1	1	1	1
bp0046	probable malate/L-lactate dehydrogenase (Pseudogene)	_	-1.32193	-0.514573	-0.152003	-2.16993	0.63743	-2.32193	-0.736966	-0.321928	-2	0.321928	5	2	3.5	4.5	1	7	5	1	3	4	1	5	0.00994763	0.0616563	0.0936913	0.059699	0.100942	1	1	1	1	1
bp0047	homoserine O-acetyltransferase	metX	-0.982722	0.40632	-0.915608	-0.415037	0.321928	-1.2854	0.0721498	-1.11548	-0.36257	0.289507	41.5	21	55	22	16.5	27.5	39	16	41	18	14	22	0.0268468	0.311371	2.74e-07	0.778648	0.462889	1	0.0181063	1	1	1
bp0048	conserved hypothetical protein	_	-0.554589	0.352302	-0.600393	-0.494765	-1.04731	-0.868755	0.0339473	-0.807355	-0.4975	-1	23.5	16	30	15.5	11	7.5	42	23	43	24	17	12	0.257126	0.427862	0.00104015	0.640332	0.00496363	1	0.0518123	1	1	1
bp0049	transposase	transposase	0.775785	0.92139	1.05364	-0.411532	-0.227667	0.5025	0.604071	0.798366	-0.463947	-0.112475	33	56.5	62.5	68.5	51.5	58.5	23	34	38	40	29	37	0.0419275	0.00139134	2.32e-05	0.757744	0.271449	1	6.70739e-07	1	1	1
bp0050	putative integral membrane signal transducer protein	ampG	-0.584963	0.736966	-0.36257	-1.80735	0.192645	-1	0	-1	-1	0	4.5	3	7.5	3.5	1	4	4	2	4	2	1	2	0.262132	0.154099	0.0253328	0.0962498	0.636794	1	1	1	1	1
bp0051	outer membrane porin protein precursor (Pseudogene)	_	0.0565163	0.0615461	-0.00349744	0.0156722	-0.484377	-0.251853	-0.197842	-0.1753	-0.0648083	-0.508727	413	429.5	431	412	416.5	294.5	437	367	381	387	370	272	0.884011	0.569803	0.265169	0.710633	0.0833396	0.0470057	0.0708109	0.26856	0.0374452	0.804958
bp0053	putative aspartate/glutamate racemase	_	-0.807355	-0.222392	0.36257	-1.16993	0.830075	-0.584963	-0.169925	0.289507	-0.652077	0.347923	3.5	2	3	4.5	2	8	9	6	8	11	7	14	0.111996	0.118607	0.715955	0.206807	0.0907538	1	1	1	1	1
bp0054	glutamate/aspartate transport ATP-binding protein (pseudogene)	gltL	0	0	0.334419	-0.157541	0.351472	0.133267	0	0.331206	0.106915	0.140863	11.5	11.5	11.5	14.5	13	18.5	31	34	31	39	42	43	0.902173	0.65698	0.425423	0.993169	0.49987	1	1	1	8.39425e-08	2.19567e-07
bp0055	glutamate/aspartate transport system permease protein	gltK	0.206451	-0.241008	0.387023	0.304855	-0.0874628	0.321928	0	0.247928	0.610053	0.0740006	6.5	7.5	5.5	8.5	10.5	8	16	20	16	19	29	20	0.607629	0.150982	0.413088	0.452738	0.630495	1	1	1	1	1
bp0056	glutamate/aspartate transport system permease protein	gltJ	0.807355	0	0.807355	0.192645	0	0.485427	0	0.263034	0.415037	0.222392	2	3.5	2	3.5	4	3.5	5	7	5	6	8	7	0.34798	0.86556	0.343039	0.64961	0.919789	1	1	1	1	1
bp0057	amino-acid ABC transporter binding protein precursor	_	1	0.180572	0.485427	0.415037	0	0.584963	-0.152003	0.137504	0.447459	0.125531	7.5	15	8.5	10.5	14	10.5	10	15	9	11	15	12	0.0709337	0.979005	0.384853	0.3592	0.810657	1	1	1	1	1
bp0058	transposase	transposase	1	1.20645	0.943416	-0.0588937	0.485427	0.428843	0.280108	0.704544	-0.459432	-0.0331669	6.5	13	15	12.5	12	17.5	27	35	34	44	32	43	0.0284406	0.000111911	0.00223326	0.80193	0.314666	1	0.00466913	1	1	1.22936e-07
bp0059	regulatory protein (Pseudogene)	_	-0.157541	0.785875	-0.157541	-0.612977	1.46949	-0.552541	0.347923	-0.459432	-0.830075	1.32193	14.5	13	25	13	8.5	36	22	15	28	16	9	40	0.819408	0.0107244	0.165628	0.572892	0.000112413	1	1	1	1	1
bp0060	conserved hypothetical protein	_	1.64603	0.742179	-0.358845	1.4708	0.5115	1.30328	0.495476	-0.501398	1.30054	0.43827	331.5	1037.5	554.5	258.5	716.5	368.5	327	807	461	231	569	313	0.000214651	0.00674133	0.00330715	0.0131559	0.200287	2.1568e-17	4.29003e-05	1	4.1397e-08	0.0143456
bp0061	putative DNA-binding protein	_	1.7697	0.691314	-0.251257	1.46772	0.257158	1.5119	0.540217	-0.38529	1.45138	0.330734	122	416	197	102.5	283.5	122.5	512	1463	746	392	1072	493	7.73e-05	0.0222875	0.0185843	0.00983254	0.610127	9.70703e-29	4.57286e-06	0.836269	3.04918e-14	0.00901325
bp0062	hypothetical protein	_	2.22745	1.46729	0.955975	1.82753	1.21307	1.92308	1.1968	0.628684	1.72399	1.17867	91.5	428.5	253	177.5	630	411.5	130	493	298	201	664	455	4.06e-06	7.44e-08	0.00181817	0.00937277	0.00155332	2.846e-61	2.81587e-18	5.36698e-07	3.81524e-125	4.15639e-51
bp0063	conserved hypothetical protein	_	2.32895	1.90923	1.77173	1.54579	0.921926	1.96963	1.63614	1.60486	1.30523	0.832543	82	412	308	280	817.5	530.5	120	470	373	365	902	650	3.83e-06	1.88e-11	1.21e-11	0.026542	0.0203323	3.63326e-71	9.41664e-41	6.94253e-39	0	1.03971e-153
bp0063A	putative transposase (partial)	_	3.16993	1.87447	-0.584963	2.58496	2.32193	2.1375	1	-0.736966	1.58496	1.73697	1.5	13.5	5.5	1	6	5	5	22	10	3	9	10	7.02e-05	6e-05	0.242804	0.0136747	0.000213609	1	1	1	1	1
bp0064	conserved hypothetical protein	_	2.42256	1.82836	1.60313	1.70335	1.112	2.05644	1.61032	1.4322	1.51438	1.08913	131.5	705	467	399.5	1301	863.5	282	1173	861	761	2174	1619	2.34e-05	7.13e-10	2.13e-09	0.0239524	0.00759373	5.71378e-79	6.00983e-38	2.02069e-28	0	1.16007e-170
bp0065	putative ferredoxin	_	2.59352	1.96083	1.09954	2.40599	0.242857	2.24716	1.70603	1.03598	2.09622	0.271302	14	84.5	54.5	30	159	35.5	99	470	323	203	868	245	2.45e-06	4.06e-10	0.00173401	0.00195822	0.75672	4.66026e-107	1.57018e-44	9.1715e-14	0	3.78256e-24
bp0066	oxidoreductase	_	1.89523	1.35636	1.2402	1.4757	0.074738	1.51403	1.20353	1.09003	1.19873	0.118239	103.5	385	265	244.5	680	257.5	132	377	304	281	645	305	0.000218032	4.76e-06	2.96e-06	0.0381747	0.940482	1.11433e-31	6.53524e-19	1.33461e-15	1.73242e-112	5.96459e-20
bp0067	integral membrane protein	_	1.66297	1.97982	1.42253	0.850486	1.10103	1.33407	1.76912	1.26811	0.66961	1.06999	72	228	284	193	348	414	71	179	242	171	272	359	0.000875077	1.47e-11	1.57e-06	0.169189	0.0121011	4.69278e-25	1.32773e-49	1.61649e-21	2.86091e-66	8.5872e-128
bp0068	putative membrane protein (pseudogene)	_	1.96347	1.8625	1.56294	0.840579	0.51989	1.62678	1.65063	1.37197	0.712996	0.529253	55	214.5	200	162.5	291	233	136	420	427	352	577	508	0.000216974	1.06e-09	1.24e-08	0.176885	0.235205	6.21069e-38	1.44763e-38	3.35311e-24	9.40682e-80	2.00641e-59
bp0069	putative exported protein	_	1.72135	2.02432	1.5904	0.541332	0.900997	1.40078	1.78401	1.40996	0.374047	0.885793	176.5	582	718	531.5	773.5	992.5	178	470	613	473	613	874	0.000320295	7.04e-13	3.72e-09	0.322915	0.0307249	4.75564e-24	1.84325e-44	2.88835e-24	6.21287e-45	2.70544e-104
bp0070	putative hydroxylase beta subunit (Pseudogene)	_	2.10923	1.46678	0.881819	1.45943	0.964376	1.75899	1.11482	0.670583	1.31008	0.761428	44.5	192	123	82	225.5	160	169	572	366	269	667	456	2.62e-06	4.47e-06	0.00237487	0.030824	0.0109852	1.93025e-52	7.06879e-18	1.16053e-07	2.04233e-75	3.11801e-31
bp0071	transposase	transposase	1.1452	0.965648	0.75048	-0.431951	0.0100537	1.04731	0.853159	0.552541	-0.415037	0	42.5	94	83	71.5	53	72	30	62	56	44	33	44	0.00308272	0.000486182	0.00362214	0.699894	0.769263	9.33166e-16	2.67292e-10	1	1	4.53215e-07
bp0072	transposase	transposase	1.62149	1.21444	-0.0186157	0.208947	0.225067	1.16993	0.917282	-0.155871	0.0334969	0.168849	78	240	181	77	89	90	332	747	627	298	305	335	0.000188537	6.62e-06	0.291715	0.480968	0.679151	3.09326e-19	1.40148e-12	0.315735	0.00382564	0.00306532
bp0073	transposase (pseudogene)	transposase (pseudogene)	1.16801	0.848635	-0.0586542	0.440257	0.48799	0.744499	0.597497	-0.230006	0.119582	0.421701	125.5	282	226	120.5	163.5	169	190	320	289	162	176	217	0.00673103	0.0032765	0.241127	0.308884	0.211745	6.08723e-10	2.84741e-07	0.334577	0.00380226	0.000228303
bp0074	heat shock protein	htpG	1.14879	0.152354	-1.12753	1.58879	0.864318	0.8781	-0.101955	-1.30359	1.55427	0.881356	821.5	1821.5	913	376	1131	684.5	469	862	437	190	558	350	0.00319106	0.891706	1.21e-09	0.0049146	0.0209202	1.78122e-06	0.132292	0.0360796	0.00690474	0.290814
bp0075	probable glutathione S-transferase	_	-0.604071	0.14439	-0.547488	-0.452512	-0.893085	-0.652077	-0.186413	-0.722466	-0.234465	-0.862496	19	12.5	21	13	9.5	7	33	21	29	20	17	11	0.292535	0.799544	0.00232822	0.819236	0.0250035	1	1	1	1	1
bp0076	N-acetylmuramoyl-L-alanine amidase	ampD	-1.5025	-0.917538	-1.08746	-0.192645	-0.192645	-1.16993	-0.847997	-1	-0.169925	-0.36257	8.5	3	4.5	4	3.5	3.5	18	8	10	9	8	7	0.0218159	0.00141604	0.000168394	0.881701	0.796767	1	1	1	1	1
bp0077	putative exported protein	_	0	0	0	0	0	-0.736966	-1.32193	-0.321928	0.584963	-0.415037	1	1	1	1	1	1	5	3	2	4	6	3	0.570262	0.529664	0.537244	0.752498	0.164175	1	1	1	1	1
bp0078	putative membrane protein	_	-0.0831412	-1.15843	-0.158429	0.203872	-0.853159	-0.380272	-1.45066	-0.380272	0.289507	-0.807355	62.5	59	28	56	64.5	31	82	63	30	63	77	36	0.814499	1.49e-08	0.0587599	0.52545	0.0019001	0.0349792	1.07029e-05	1	0.00384524	0.191526
bp0079	signal recognition particle protein	ffh	-0.116752	-0.0731959	-0.0466262	0.173431	0.675107	-0.561558	-0.446846	-0.265734	-0.083416	0.65355	283	261	269	274	309	437.5	214	145	157	178	168	280	0.756919	0.214074	0.189222	0.515568	0.0633582	0.278295	0.603733	0.569323	0.0453336	6.5258e-05
bp0080	transposase	transposase	0.415037	1.09311	0.793549	-0.241008	0.343954	0.152003	0.478047	0.568284	-0.568284	0.188445	7.5	10	16	13	11	16.5	29	30	39	43	29	49	0.490722	0.00161935	0.0582771	0.930018	0.496831	1	0.000162515	1	1	2.83661e-11
bp0081	transposase for IS1002 (pseudogene)	transposase for IS1002 (pseudogene)	0.661677	0.746714	0.0162102	0.710941	1.25765	0.321928	0.426265	-0.19592	0.485427	1.26303	88.5	140	148.5	89.5	146.5	214	63	80	86	55	77	132	0.120054	0.0235807	0.375675	0.189491	0.000441575	2.21914e-05	7.95675e-05	0.792959	2.08581e-05	1.55169e-16
bp0082	lipopolysaccharide biosynthesis protein	bplL, wlbL	0.769387	0.471306	0.135515	0.814444	-0.334419	0.415037	0.25634	0	0.63743	-0.311944	66	112.5	91.5	72.5	127.5	57.5	36	48	43	36	56	29	0.0728232	0.203347	0.767898	0.109766	0.140403	7.93337e-06	0.00281304	1	7.20548e-08	1
bp0083	putative integral membrane protein (Pseudogene)	bplJ, bplK, wlbjK	-0.22741	0.196397	0.917538	-1.05404	-1.47275	-0.564785	-0.0201779	0.816037	-1.26534	-1.57347	72	61.5	82.5	136	65.5	49	71	48	71	125	52	42	0.605583	0.952071	0.000113731	0.185102	1.03e-07	0.095462	0.0259457	3.53112e-10	0.0270791	1
bp0085	lipopolysaccharide biosynthesis protein	bplI, wlbI	-0.403356	0.397335	0.92785	-1.13566	-1.73081	-0.708234	0.119299	0.883486	-1.41954	-1.83458	41	31	54	78	35.5	23.5	116	71	126	214	80	60	0.394961	0.335194	0.000217031	0.156489	3.85e-09	0.225971	0.00633835	3.41637e-11	0.0433392	1
bp0086	putative glycosyl transferase	bplH, wlbH	-1.38752	-0.421464	0.59561	-2.01707	-1.38702	-1.54157	-0.418713	0.474372	-1.86394	-1.20401	112.5	43	84	170	42	65	131	45	98	182	50	79	0.000279189	0.00617646	0.0327227	0.00224448	2.8e-07	1	0.306796	1.75521e-05	0.878304	0.804958
bp0087	probable sugar transferase	bplG, wlbG	0.25634	0.103093	0.557995	0.186963	-2.02748	-0.267696	-0.134017	0.429508	-0.296241	-1.82912	54	64.5	58	79.5	90.5	19.5	124	103	113	167	136	47	0.583613	0.719901	0.0835974	0.536865	1.44e-08	0.016764	0.230909	0.000236252	0.000433195	0.0269243
bp0088	lipopolysaccharide biosynthesis protein	bplF, wlbF	-1.53687	-1.1822	0.433261	-1.65294	-1.73094	-1.6009	-1.22239	0.312384	-1.49825	-1.6909	88.5	30.5	39	119.5	38	36	91	30	39	113	40	35	4.4e-05	4.06e-09	0.220746	0.013645	6.76e-10	0.729821	0.00764659	0.000646311	0.491465	0.127041
bp0089	probable glycosyl transferase	bplE, wlbE	-0.415037	-0.415037	0.115477	0.453366	-1.26748	-0.447459	-0.584963	0	0.647698	-1.32193	30	22.5	22.5	32.5	44.5	13.5	30	22	20	30	47	12	0.357884	0.0106502	0.644801	0.304879	0.0001562	1	1	1	1.7757e-09	1
bp0090	UDP-N-acetylglucosamine 2-epimerase	bplD, wlbD	-0.236606	-0.250962	0.506062	0.253757	-1.49399	-0.383787	-0.380604	0.3614	0.423211	-1.50524	119	101	100	169	201.5	60	137	105	106	176	236	62	0.51785	0.0554164	0.102318	0.428717	2.44e-08	0.0495257	0.25337	0.000193935	2.59624e-10	0.861686
bp0091	lipopolysaccharide biosynthesis protein	bplC, wlbC	-0.535449	-0.313891	0.555103	-0.0559254	-1.15628	-0.642968	-0.465664	0.389947	0.197383	-1.16046	179	123.5	144	263	253	118	203	130	147	266	305	119	0.152495	0.0174972	0.0595329	0.802875	3.99e-05	0.277128	0.290595	0.000235672	5.99088e-07	1
bp0092	probable acetyltransferase	bplB, wlbB	-0.285402	-0.331206	0.680382	0.382944	-1.13289	-0.527247	-0.506185	0.524842	0.360295	-1.23266	39	32	31	62.5	81.5	28.5	98	68	69	141	181	60	0.533649	0.0305448	0.0122342	0.299358	5.4e-05	0.0932369	1	1.67042e-05	2.02501e-12	1
bp0093	probable oxidoreductase	bplA, wlbA	-0.130346	-0.402503	0.850931	0.308042	-0.770149	-0.481271	-0.769702	0.678939	0.264478	-0.779466	191	174.5	144.5	344.5	426.5	202	208	149	122	333	400	194	0.723	0.00530139	0.00129503	0.384047	0.00756748	0.118163	1	3.22526e-07	8.3234e-12	0.0139802
bp0094	probable heptosyltransferase	rfaC, waaC	0.857556	0.206451	0.0721498	1.18677	-0.533124	0.544996	-0.0480943	-0.0978473	1.074	-0.510962	58.5	106	67.5	61.5	140	42.5	61	89	59	57	120	40	0.0369754	0.902784	0.474496	0.0326437	0.038232	2.98771e-07	0.0952536	0.354028	9.85028e-14	0.785135
bp0095	3-deoxy-D-manno-octulosonic-acid transferase	kdtA, waaA	-0.736966	0	0	-0.736966	-0.584963	-1	-0.263034	-0.263034	-0.736966	-0.736966	7.5	4.5	7.5	7.5	4.5	5	6	3	5	5	3	3	0.28213	0.480536	0.41998	0.552564	0.35454	1	1	1	1	1
bp0096	putative exported protein	_	-1.9386	-0.938599	-0.523562	-1.41504	-1.41504	-2.05585	-1.34958	-0.718818	-1.26303	-1.41504	11.5	3	6	8	3	3	79	19	31	48	20	18	0.00234811	0.000219678	0.0143641	0.182844	0.0104117	0.362444	0.000169141	0.367349	1	0.000135085
bp0097	Bvg accessory factor	baf	-1.80735	-1.22239	-0.485427	-1.32193	-0.736966	-1.73697	-1.32193	-0.514573	-1.22239	-1.22239	3.5	1	1.5	2.5	1	1.5	10	3	4	7	3	3	0.00125579	0.00585661	0.113896	0.151124	0.104513	1	1	1	1	1
bp0098	putative biotin protein ligase	birA	-1.58496	-1.22239	-0.584963	-0.347923	-0.347923	-1.58496	-1	-0.584963	-0.777608	-0.584963	10.5	3.5	4.5	7	5.5	5.5	18	6	9	12	7	8	0.00763277	5.2e-05	0.0100704	0.832126	0.320259	1	1	1	1	1
bp0099	putative integral membrane protein	_	1.10561	1.08854	0.566584	0.547488	0.31946	0.937264	0.937264	0.476438	0.599913	0.303781	39.5	85	84	58.5	85.5	73	46	90	90	64	97	79	0.00281694	5.6e-05	0.0575162	0.1814	0.430153	2.69655e-14	6.20736e-13	6.90712e-05	8.88617e-17	2.0695e-10
bp0100	probable ATP-binding component of ABC transporter	_	1.08746	1.09803	0.807355	0.0506261	-0.0259952	0.865983	0.891294	0.630766	0.169925	-0.0771679	32	68	68.5	56	58	55	62	113	115	96	108	91	0.00293804	4.24e-05	0.00278258	0.66373	0.650438	3.12778e-12	1.27036e-11	8.58221e-07	4.31165e-11	1.36777e-07
bp0101	putative exported protein (Pseudogene)	_	1.32193	1	1	0	0.807355	0.277534	0.570316	0.447459	-0.134301	0	1	2.5	2	2	2	3.5	33	40	49	45	41	45	0.0335565	0.19785	0.203606	0.611977	0.0580112	2.30867e-05	2.63282e-06	0.000188773	1.22199e-05	2.1357e-06
bp0101A	putative exported protein	_	0	0.584963	0	0	1.32193	1	2	1	0	1	1	1	1.5	1	1	2.5	1	2	4	2	2	4	0.4707	0.00834697	0.112582	0.630228	0.0852837	1	1	1	1	1
bp0101B	conserved hypothetical protein	_	0.0906025	0.127756	0.311202	0.16273	-0.379589	-0.540568	-0.356144	0.108524	-0.327165	-0.30117	54	57.5	59	67	75	51.5	64	44	50	69	55	56	0.796126	0.812868	0.561052	0.512812	0.119069	0.0791669	0.808164	0.0270162	0.00329137	0.0368118
bp0102	putative penicillin-binding protein precursor	_	-0.185174	-0.447868	-0.0150596	0.0795156	-0.933436	-0.606179	-0.770105	-0.203214	-0.131052	-0.940621	481.5	423.5	353	476.5	503.5	249.5	411	270	241	357	326	186	0.60893	0.0020163	0.24273	0.624161	0.000941017	0.310261	1	0.336711	0.0653865	0.892847
bp0103	probable class IV aminotransferase	_	-0.68834	-0.384664	0.0940683	-0.416636	-1.40073	-0.923092	-0.629162	-0.0900637	-0.429865	-1.37145	282	175	216	301	225.5	114	347	183	225	326	242	126	0.0670509	0.00432491	0.567499	0.723114	1.47e-06	1	1	0.155316	0.0911406	0.113958
bp0104	conserved hypothetical protein	_	0.309809	0.488558	0.349098	0.336497	-0.371209	-0.0430687	0.203475	0.164456	0.0643036	-0.329921	131.5	163	184.5	167.5	211.5	129.5	646	627	745	724	757	576	0.409859	0.171718	0.444977	0.40167	0.144022	0.00345458	0.000620951	0.00568735	0.000113525	0.020814
bp0105	lipoate-protein ligase B	lipB	-0.605721	-0.102483	0.126218	-0.822541	-0.489966	-0.803308	-0.34645	-0.0411052	-0.790772	-0.480432	87.5	57.5	81.5	95.5	54	68	178	102	140	173	100	124	0.133127	0.216636	0.689918	0.290346	0.0395474	0.384174	0.459933	0.0995612	0.130737	0.339016
bp0106	lipoic acid synthetase	lipA, lip	-0.112013	-0.493178	-0.40787	-0.150579	-0.935398	-0.360656	-0.736072	-0.576265	-0.125349	-0.939267	970.5	898	689.5	731.5	659	382.5	1075	838	646	721	661	376	0.754095	0.000338185	0.000825175	0.923931	0.00125223	0.133976	1	1	0.245289	0.214292
bp0107	dTDP-4-dehydrorhamnose 3,5-epimerase	rfbC, rmlC	-0.16601	0.860142	0.418953	-0.813231	1.0964	-0.415037	0.574909	0.209453	-0.772048	1.12445	46	41	83.5	61.5	35	131.5	96	72	143	111	65	242	0.65195	0.00380642	0.303337	0.332244	0.00034616	0.0399599	1.18038e-06	0.00991752	0.0429063	1.04099e-25
bp0108	dTDP-4-dehydrorhamnose reductase	rfbD, rmlD	-1.34395	-0.0901978	-0.0443941	-1.41504	0.672425	-1.32193	-0.0588937	-0.251539	-1.07039	1.06711	16.5	6.5	15.5	16	6	25.5	25	10	24	21	10	44	0.0238394	0.358608	0.335632	0.137557	0.145451	1	1	1	1	9.72569e-12
bp0109	dTDP-glucose 4,6-dehydratase	rfbB, rmlB	-0.643065	0.233199	-0.146389	-0.755763	0.957356	-0.843881	0.0801703	-0.296393	-0.623437	1.14439	57	36.5	67	51.5	30.5	100	70	39	74	57	37	126	0.114329	0.833819	0.071345	0.437024	0.00556266	0.479844	0.0203582	1	0.22125	3.11133e-11
bp0110	transposase	transposase	0.938599	1.22239	1	-0.263034	0.624491	0.311944	0.438121	0.747234	-0.510195	0.173332	6	11.5	14	12	10	18.5	28	36	42	47	33	53	0.0614497	0.000119539	0.00262302	0.970143	0.158243	1	0.000139697	1.70569e-07	1	2.72811e-12
bp0111	putative membrane protein (pseudogene)	_	-0.691878	0.308122	0.308122	-0.893085	0.343954	-1.16993	-0.0824622	0.0780025	-0.788496	0.337035	10.5	6.5	13	13	7	16.5	18	8	17	19	11	24	0.175368	0.655865	0.656147	0.384726	0.5105	1	1	1	1	1
bp0112	cystathionine beta-lyase	metC	-0.874469	-0.670936	-0.218424	-0.591915	-0.3254	-1.05445	-0.896907	-0.397335	-0.403356	-0.313158	60.5	33	38	52	34.5	41.5	54	26	29	41	31	33	0.0358245	0.000977548	0.0233108	0.628444	0.173443	1	0.0890042	1	0.138463	1
bp0113	thiol:disulfide interchange protein DsbA precursor	dsbA	0.930468	0.962211	-1.01048	0.797013	0.847997	0.453051	0.232189	-1.10154	0.579944	0.291554	483.5	921.5	942	240	417	432	1236	1692	1453	576	861	705	0.01282	4.41e-05	1.37e-10	0.089401	0.017205	0.000865805	0.0126644	0.195942	0.184348	1
bp0114	putative exported protein	_	-0.0955777	0.106915	0.456065	0.0398927	0.515921	-0.247928	-0.0191088	0.211504	0.334984	0.529253	39	36.5	42	53.5	55	76.5	76	64	75	88	111	127	0.821478	0.777137	0.191297	0.682774	0.141319	0.0112894	0.0469511	0.00788358	6.25197e-08	2.17646e-10
bp0115	arginyl-tRNA synthetase	argS	-0.48748	-0.245366	0.292921	-0.279311	0.794944	-0.729642	-0.509861	0.106128	-0.256908	0.802963	211	150.5	178	258.5	213	448.5	131	79	92	141	118	246	0.196107	0.0348248	0.639337	0.906268	0.0276418	0.444196	0.382691	0.0225961	0.010973	2.83351e-11
bp0116	conserved hypothetical protein	_	-0.905052	0.259759	0.351074	-1.28396	1.05473	-0.674398	0.048997	0.245851	-0.891187	0.870232	147	78.5	176	187.5	77	389.5	549	344	569	651	351	1190	0.0457179	0.698665	0.418877	0.142276	0.00467853	0.335722	0.00919664	0.00338205	0.0975151	6.41771e-16
bp0117	hypothetical protein	_	-0.117604	0.903973	0.656046	-0.859137	0.825733	-0.289507	0.392651	0.412694	-0.685127	0.629996	198	182.5	370.5	312	172	553	616	504	810	820	510	1269	0.75948	0.00045738	0.016293	0.276959	0.0200425	0.0397421	0.000142469	0.000153169	0.0206012	5.57727e-14
bp0118	transposase for IS1663	transposase for IS1663	0.696777	1.2133	0.0313642	-0.055343	0.968636	1.11165	1.4361	0.0962153	0.255257	0.853159	91	147.5	211	93	89.5	182	87	188	230	93	111	168	0.0647105	1.82e-06	0.400935	0.80092	0.00420407	5.22109e-18	7.23218e-29	0.0309241	7.186e-06	1.53336e-13
bp0119	inner membrane component of binding-protein-dependent transport system	_	1.01668	0.827977	0.496567	0.114257	-1.03206	0.667425	0.385025	0.248821	0	-1.0435	64.5	130.5	114.5	91	98.5	44.5	85	135	111	101	101	49	0.00678352	0.00530356	0.106182	0.556651	9.05e-05	1.87829e-08	0.000181172	0.00702583	0.000103333	1
bp0120	inner membrane component of binding-protein-dependent transport system	_	1.0665	0.800859	0.670111	-0.182094	-0.949571	0.833461	0.444563	0.46828	-0.114171	-1.03171	79.5	166.5	138.5	126.5	111.5	65.5	133	237	181	184	170	90	0.00620652	0.00785662	0.0280272	0.963123	0.000686009	4.50519e-11	5.60064e-06	2.76019e-05	1.29402e-05	0.399707
bp0121	probable extracellular solute-binding protein	_	1.46739	0.957995	0.568984	0.41715	-0.083557	1.20945	0.707359	0.400879	0.40002	-0.0879965	287.5	795	558.5	426.5	569.5	402.5	256	592	418	338	446	318	8.24e-05	0.000582117	0.130654	0.302505	0.604771	6.78485e-15	7.82602e-07	0.000573582	4.33329e-08	0.000302896
bp0122	sugar ABC transporter, ATP-binding protein	_	0.629817	0.211504	0.0883559	0.307573	0.627191	0.442005	-0.113211	-0.113211	0.451379	0.555215	47.5	73.5	55	50.5	62.5	78	53	72	49	49	67	72	0.145026	0.880216	0.642995	0.45107	0.0935998	1.02898e-06	0.141066	0.38545	7.93634e-06	2.57044e-06
bp0123	putative cAMP phosphodiesterase	_	-0.175087	0.118644	0	-0.605721	0.394279	-0.4975	-0.125531	-0.192645	-0.584963	0.308122	17.5	15.5	19	17.5	11.5	23	24	17	22	21	14	26	0.697613	0.767855	0.413941	0.557518	0.442837	1	1	1	1	1
bp0124	transposase	transposase	0	0	0	0	0	0.280108	0.427421	0.601451	-0.459432	0.155278	1	1	1	1	1	1	29	34	39	44	32	49	1	1	1	1	1	1	0.000378446	1	1	2.47891e-10
bp0125	probable ABC transporter, ATP-binding protein (Pseudogene)	_	0	-0.584963	1.87447	-1.87447	0.347923	0.341037	0.485427	0.736966	-0.473931	0.111031	1.5	1.5	1	5.5	1.5	7	15	19	21	25	18	27	0.835268	0.382209	8.74e-05	0.0510939	0.507095	1	1	1	1	1
bp0126	ABC transporter, permease protein	_	0.678072	0.678072	1.37851	-0.893085	0.621488	0.321928	0.321928	1.32193	-0.736966	0.378512	2.5	4	4	6.5	3.5	10	4	5	5	10	6	13	0.382069	0.159688	0.000288492	0.464042	0.169202	1	1	1	1	1
bp0127	probable Binding-protein-dependent transport system, permease protein (Pseudogene)	_	-0.222392	0.192645	1.8365	-1.64386	-0.556393	0	0.263034	1.848	-1.848	-0.36257	3.5	3	4	12.5	4	8.5	5	5	6	18	5	14	0.918019	0.64536	4.46e-06	0.0733929	0.202141	1	1	1	1	1
bp0128	probable periplasmic solute-binding protein	_	0.765535	0.981853	1.71149	-0.843598	0.146486	0.430634	0.76184	1.5639	-0.95818	0.160465	20	34	39.5	65.5	36.5	72.5	23	31	39	68	35	76	0.0974088	0.000592899	1.75e-09	0.302776	0.899344	1	5.0929e-09	8.14568e-37	1	6.81493e-51
bp0129	probable LacI-family transcriptional regulator (Pseudogene)	_	0.518467	1	0.812914	-0.241008	1.46145	0.169925	0.754888	0.754888	-0.50696	1.47393	18.5	26.5	37	32.5	27.5	89.5	16	18	27	27	19	75	0.236493	0.000111985	0.0197794	0.979262	2.09e-05	1	1	1	1	1.03001e-112
bp0130	amidase	_	0.702319	0.421138	-2.07529	0.947533	1.36257	0.334419	-0.0641303	-2.52356	1	1.45943	29.5	48	39.5	7	13.5	18	23	29	22	4	8	11	0.0941789	0.287163	1.41e-17	0.0906486	0.00082997	1	1	1	1	1
bp0131	2-isopropylmalate synthase	leuA	-0.473537	-0.54159	0.371539	-0.589996	-0.115515	-0.787481	-0.800391	0.211165	-0.725206	-0.115611	1220.5	879	838.5	1579	1049	1457.5	774	449	445	896	542	827	0.19053	8.66e-05	0.380727	0.511199	0.495603	0.908005	1	0.0413825	0.229812	0.0202219
bp0132	putative membrane protein	_	-0.406625	0.678072	0.189478	-0.3901	0.825629	-0.573328	0.3901	0.0116347	-0.245756	0.801549	142.5	107.5	228	162.5	124	288	247	166	325	249	210	434	0.374548	0.0180639	0.935828	0.796799	0.0347911	0.155564	2.02334e-05	0.0323431	0.00954283	3.55233e-11
bp0133	RNA polymerase sigma-54 factor	rpoN, glnF, ntrA	-0.454032	0.0565835	-0.473931	0.369234	0.662965	-0.624491	-0.165059	-0.685891	0.520832	0.76184	50	36.5	52	36	46.5	57	37	24	33	23	33	39	0.297443	0.638285	0.00125085	0.355724	0.058922	1	0.344977	1	1	1
bp0134	putative bacterioferritin-associated ferredoxin	_	0.321928	0.459432	0.70044	1.20645	-1.37851	0.125531	0.347923	0.347923	1.23704	-1.48543	4	5	5.5	6.5	15	2.5	11	12	14	14	33	5	0.702834	0.549467	0.369062	0.0507854	0.014717	1	1	1	1	1
bp0135	probable LysR-family transcriptional regulator	_	-0.152003	0.519374	-0.0489096	-0.431716	1.79307	-0.332575	0.197939	-0.229482	-0.214125	1.69661	30	27	43	29	21.5	100.5	34	27	39	29	25	94	0.806157	0.119049	0.299231	0.783191	0.000109125	1	0.00878791	1	1	1.11346e-31
bp0136	putative integral membrane protein (Pseudogene)	_	-0.736966	0.137504	-0.152003	-1.16993	1.41504	-1.22239	-0.222392	-0.485427	-1.32193	1.48543	5	3	5.5	4.5	2	12	7	3	6	5	2	14	0.165329	0.93262	0.103395	0.308553	0.000118848	1	1	1	1	1
bp0137	transposase	transposase	1.27009	1.52725	0.667425	0.567041	0.567041	0.49304	0.684498	0.799701	-0.345135	0.226771	8.5	20.5	24.5	13.5	20	20	27	38	45	47	37	55	0.0206147	2.14e-06	0.113192	0.282055	0.197461	1	5.14632e-07	1.81147e-08	1	6.10595e-14
bp0138	C-terminal region of an outer membrane porin (Pseudogene)	_	0.706269	1.12711	0	0.559427	2.1867	0.225881	0.39689	-0.359081	0.120294	1.86014	19	31	41.5	19	28	86.5	59	69	79	46	50	167	0.143384	2.24e-05	0.404531	0.301377	1.36e-10	4.15812e-05	7.8508e-05	1	0.00579521	1.14814e-34
bp0139	threonine dehydratase biosynthetic	ilvA	0.136981	0.213332	-0.949176	1.00554	0.501194	-0.347923	-0.24257	-1.14439	0.839535	0.452512	125.5	138	145.5	65	130.5	92	84	66	71	38	68	52	0.748356	0.869411	2.74e-09	0.0416436	0.191641	0.0400499	0.152359	0.0028778	0.01606	0.771789
bp0140	conserved hypothetical protein (pseudogene)	_	-0.547488	-0.160465	-0.925999	-0.152003	1.1375	-0.788496	-0.440573	-0.925999	-0.152003	0.765535	9.5	6.5	8.5	5	4.5	11	19	11	14	10	9	17	0.253673	0.177587	6.42e-05	0.96148	0.0373117	1	1	1	1	1
bp0141	probable iron-sulfur binding oxidase	_	0.12353	0.217671	0.718249	0.135624	0.389131	-0.122397	-0.00691941	0.545306	0.109278	0.383959	721.5	786	839	1187	1304	1554.5	209	192	208	305	329	398	0.731029	0.841895	0.00436068	0.552346	0.334281	0.0549489	0.0668823	0.000611067	8.58597e-05	2.24967e-07
bp0142	GntR family transcriptional regulator	_	4.82927	3.05063	-1.34792	6.21829	4.53492	4.48864	2.73335	-1.51457	6.03814	4.49643	14	398	116	5.5	409.5	127.5	20	449	133	7	460	158	9.9e-27	7.69e-27	1.6e-09	3.57e-16	2.12e-37	0	2.03621e-249	1	0	0
bp0143	conserved hypothetical protein	_	0	0	0	0	0	0	0	0	0	0	1	1	1	1	1	1	1	1	1	1	1	1	0.690623	0.846872	0.766994	0.111119	0.545659	1	1	1	1	1
bp0144	putative lipase	_	0	0	0	0	0	0	0	0	0	0	1	1	1	1	1	1	1	1	1	1	1	1	0.945717	0.188556	0.352762	0.310684	0.391783	1	1	1	1	1
bp0145	putative enoyl-CoA hydratase/isomerase	_	0	0	0	0	0	0	0	0	0	0	1	1	1	1	1	1	1	1	1	1	1	1	0.138619	0.396343	0.155241	0.969714	0.166437	1	1	1	1	1
bp0146	putative hydroxylase (Pseudogene)	_	0	0	0	0	0.584963	0	0	0	0	0	1	1	1	1	1	1.5	1	1	1	1	1	1	0.0576238	0.335463	0.0170315	0.620689	0.137231	1	1	1	1	1
bp0148	putative exported protein	_	0.584963	0.321928	0	0.736966	-0.263034	0.415037	0.222392	-0.263034	0.678072	0	6	9	7.5	6	10	5	6	8	7	5	8	5	0.22295	0.830855	0.383256	0.180072	0.413344	1	1	1	1	1
bp0149	probable transcriptional regulator	_	-0.273565	0.437809	0.522421	-0.89439	0.876128	-0.59368	0.0679041	0.339206	-0.856265	0.76957	55	45.5	74.5	79	42.5	145	83	55	87	105	58	179	0.456251	0.270842	0.111734	0.284046	0.00658661	0.153701	0.033945	0.00170194	0.0483329	1.37113e-16
bp0150	conserved hypothetical protein (Pseudogene)	_	-0.881356	-0.374396	-0.129283	-0.607683	0.584963	-1	-0.540568	-0.245112	-0.432959	0.332575	17.5	9.5	13.5	16	10.5	24	32	16	22	27	20	34	0.130012	0.0466512	0.266032	0.570387	0.213138	1	1	1	1	1
bp0151	conserved hypothetical protein	_	-1.19265	-0.830075	-0.192645	-1.22239	0.836501	-1.41504	-0.830075	-0.415037	-0.777608	0.662965	8	3.5	4.5	7	3	12.5	16	6	9	12	7	19	0.0671441	0.000669448	0.280136	0.237494	0.182344	1	1	1	1	1
bp0152	conserved hypothetical protein	_	0	0	0	0	1	-0.584963	-0.584963	-0.584963	0.321928	1.16993	1	1	1	1	1	2	6	4	4	4	5	9	0.283369	0.435269	0.183684	0.807356	0.0459002	1	1	1	1	1
bp0153	probable dioxygenase	_	0.584963	0.387023	0.0544478	0.830075	1.60266	0.378512	0.201634	-0.112475	0.940294	1.64853	13	19.5	17	13.5	24	41	40	52	46	37	71	116	0.253138	0.429711	0.504805	0.122567	1.99e-05	1.23783e-06	0.00257854	1	8.18823e-13	1.19672e-39
bp0154	LysR family transcriptional regulator	brg1	-0.584963	0.415037	-0.263034	-0.152003	2.63227	-1	0	-0.678072	0	2.72247	6	4	8	5	4.5	31	8	4	8	5	5	33	0.293502	0.559461	0.123005	0.956335	2.9e-07	1	1	1	1	1
bp0155	D-3-phosphoglycerate dehydrogenase	serA	-0.970253	-0.192645	0.273018	-1.05063	0.0727563	-1.09115	-0.485427	0.0291463	-0.836501	0.0565835	48	24.5	42	58	28	61	49	23	35	50	28	52	0.0557148	0.108274	0.688674	0.259424	0.981698	1	1	0.116032	0.141141	0.00146015
bp0156	putative exported protein	_	-1.70044	-1.37851	-1.37851	0.263034	0.485427	-1.67807	-2	-1.41504	0	0.222392	6.5	2	2.5	2.5	3	3.5	16	5	4	6	6	7	0.0113401	2.09e-06	8.32e-06	0.790051	0.403179	1	1	1	1	1
bp0157	two-component sensor kinase	_	-1.41504	-0.678072	-0.415037	-0.584963	-1.58496	-1.58496	-1.58496	-0.584963	-1	-1	4	1.5	2.5	3	2	1	3	1	1	2	1	1	0.0542858	0.0233446	0.0272737	0.681404	0.0190768	1	1	1	1	1
bp0158	two-component response regulator	_	-0.192645	-1	-0.0931094	-0.321928	-0.584963	-0.440573	-0.925999	-0.440573	0	-0.485427	8	7	4	7.5	6	5	19	14	10	14	14	10	0.672526	0.000285433	0.177713	0.942707	0.0969302	1	1	1	1	1
bp0159	phosphate regulon sensor protein	phoR, nmpB	0.0524674	-0.50696	-0.36257	0.192645	0.607683	-0.115477	-0.530515	-0.530515	0.415037	0.736966	13.5	14	9.5	10.5	12	16	13	12	9	9	12	15	0.872095	0.00873546	0.0198429	0.561805	0.148502	1	1	1	1	1
bp0160	phosphate regulon transcriptional regulatory protein	phoB	0.686634	0.143735	0.0671142	0.986825	0.567368	0.225067	-0.200697	-0.0573332	0.584963	0.623437	52.5	84.5	58	55	109	81.5	77	90	67	74	111	114	0.0874327	0.872495	0.492972	0.0451663	0.0977023	5.63379e-05	0.344931	0.262208	1.64572e-07	8.68764e-08
bp0161	ubiquinone/menaquinone biosynthesis methyltransferase	ubiE	-0.193702	0.22872	0.461448	-0.560984	1.23956	-0.415037	-0.0213737	0.291916	-0.478512	1.21308	195	170.5	228.5	268.5	182	634	272	204	268	333	239	772	0.600121	0.806248	0.158712	0.565637	0.000335694	0.0779382	0.017434	0.00157213	0.0114292	6.34605e-29
bp0162	putative membrane protein	_	0.871235	-0.147011	0.711151	0.0385503	0.791767	0.698298	-0.369399	0.547278	0.0666183	0.864268	304.5	557	275	498.5	512	863	362	589	281	529	554	963	0.0360194	0.11936	0.0191667	0.683587	0.0328064	6.03964e-07	0.628002	5.47154e-05	3.92679e-06	1.04856e-20
bp0163	conserved hypothetical protein	_	0.275634	-0.788496	-0.547488	1.42884	0.547488	0.160465	-1.08746	-0.628031	1.29546	0.447459	9.5	11.5	5.5	6.5	17.5	9.5	17	19	8	11	27	15	0.503238	0.00189423	0.0182268	0.019536	0.167655	1	1	1	1	1
bp0164	probable ubiquinone biosynthesis protein	ubiB, aarF	0.680674	0.194597	-0.212875	1.24124	-0.615465	0.447459	-0.0443941	-0.381429	1.2115	-0.604071	138.5	222	158.5	119.5	282.5	78	99	135	96	76	176	50	0.0671261	0.944002	0.0272756	0.014981	0.0114996	1.89661e-06	0.00543313	0.823651	3.44086e-11	1
bp0165	conserved hypothetical protein (Pseudogene)	_	1.63487	-0.291998	-0.13616	2.23987	-0.751813	1.34415	-0.657112	-0.450661	2.30522	-0.766409	161	500	131.5	146.5	692	87	451	1145	286	330	1631	194	0.000652445	0.0307098	0.0912289	0.00124206	0.0126146	9.97863e-24	0.995089	1	2.35032e-54	0.661126
bp0166	transposase	transposase	0.440573	1.23704	0.893085	-0.0565835	0.691878	0.192645	0.530515	0.671377	-0.472068	0.0972972	7	9.5	16.5	13	12.5	21	27	32	39	43	31	46	0.436961	7e-05	0.0191018	0.843615	0.149198	1	1.73834e-05	1	1	4.85763e-10
bp0167	C-terminal region of a probable ABC transporter, ATP-binding protein (Pseudogene)	_	0.101538	0.285402	-0.0771679	0.233672	1.12156	-0.271302	-0.0848889	-0.321928	0	1.09954	48	51.5	58.5	45.5	53.5	99	35	29	33	28	28	60	0.759283	0.644509	0.166993	0.483042	0.000500936	1	0.150967	1	1	9.91504e-12
bp0168	putative membrane protein	_	-2.22239	-1.10692	-0.807355	-2.41504	-1.67807	-2.45943	-1.28951	-0.758992	-2.11548	-1.70044	14	3	6.5	8	1.5	2.5	22	4	9	13	3	4	8.12e-05	1.48e-05	0.00430136	0.0365528	0.003457	1	1	1	1	1
bp0169	putative exported protein	_	-2.07039	-1.22239	-0.605721	-1.64909	-0.750972	-2.41504	-1.41504	-0.657608	-1.97982	-0.979822	52.5	12.5	22.5	34.5	11	20.5	112	21	42	71	18	36	4.97e-06	1.46e-09	0.000127202	0.0453139	0.0162524	0.000255395	3.57725e-05	0.483064	0.00296597	0.00346736
bp0170	putative ATP-dependent RNA helicase	rhlE	-0.872244	-1.87714	-0.185032	-0.736966	-1.04629	-0.944858	-2.01886	-0.343954	-0.485427	-1.06485	270	147.5	73.5	237.5	142.5	115	231	120	57	182	130	87	0.0270821	2.03e-20	0.0482762	0.366007	0.000337809	1	2.18567e-11	0.845845	0.207998	0.180296
bp0171	LysE family efflux protein	_	-0.729352	-0.827533	-0.290779	-0.516576	-0.879146	-0.978626	-1.04372	-0.407878	-0.488286	-0.957772	63	38	35.5	51.5	36	28	134	68	65	101	72	52	0.0532907	3.68e-05	0.0246849	0.627898	0.00364342	0.772089	0.0239718	1	0.165082	0.0314311
bp0172	peptide chain release factor 3	prfC, tos, miaD	-1.20645	-1.10599	0.172594	-1.3113	-1.69578	-0.288188	-0.593896	0.152003	-0.0215332	-0.978784	240	104	111.5	270.5	109	83.5	243	199	161	270	266	137	0.00166908	2.14e-09	0.886633	0.0609043	7e-09	0.0508744	1	0.0126461	0.00244751	1
bp0173	putative exported protein	_	-1.51625	-0.499571	0.0461702	-1.49683	0.11984	0.0378682	-0.0788554	0.173332	0.359542	-0.165678	61.5	21.5	43.5	63.5	22.5	69	188	193	178	212	272	189	0.00191845	0.00411447	0.547852	0.0718671	0.939414	0.00141725	0.0194537	0.00607725	4.37601e-07	0.00357501
bp0174	bacterioferritin	bfr	0.896115	0.700355	0.198248	0.332014	0.0570976	0.500753	0.4782	0.0255177	0.105942	0.0317512	658.5	1225.5	1070	755.5	951	786	1457	2063	2031	1483	1596	1516	0.0485024	0.0135262	0.991091	0.449036	0.917334	0.000181244	0.00043953	0.101006	0.00777266	0.0110463
bp0175	transposase	transposase	0.379848	0.44514	0.844129	-0.68001	0.10276	0.0544478	0.624491	0.514573	-0.621488	0.0356239	41.5	54	56.5	74.5	46.5	80	28	27	37	40	26	41	0.315993	0.225507	0.000637388	0.434294	0.993368	1	8.84299e-07	1	1	1
bp0176	two-component response regulator (Pseudogene)	_	6.89785	5.53916	0	6.7879	6.04439	6.44846	5.05889	-0.584963	6.93074	6.15987	2	238.5	93	2	221	132	3	262	100	2	244	143	4.56e-37	3.26e-59	0.252297	8.14e-19	1.13e-54	0	0	1	0	0
bp0177	putative lipoprotein	_	-1.30339	-1.15754	1.34659	-2.47665	-1.22729	-1.59724	-1.45638	1.19033	-2.47573	-1.34645	58	23.5	26	147.5	26.5	63	117	39	43	267	48	105	0.00130877	2.67e-08	7.34e-09	0.000141571	6.92e-06	0.603009	1.91088e-05	1.23433e-17	1	0.0356395
bp0178	putative lipoprotein	_	-1	-0.263034	-0.710493	-1.45943	0.347923	-1.1375	-0.459432	-0.874469	-1	0.415037	9	4.5	7.5	5.5	2	7	11	5	8	6	3	8	0.0623536	0.158794	0.0039588	0.151025	0.557099	1	1	1	1	1
bp0179	conserved hypothetical protein	_	-0.815575	0.184425	-1.55254	-0.447459	0	-1.04439	-0.0443941	-1.72247	-0.321928	0	22	12.5	25	7.5	5.5	7.5	33	16	32	10	8	10	0.0963017	0.900981	2.55e-09	0.79659	0.827133	1	0.162782	1	1	1
bp0180	methionyl-tRNA synthetase	metG	-0.241652	-0.563162	-0.412206	0.473252	-0.180572	-0.488578	-0.808667	-0.57447	0.459432	-0.183712	509	430.5	344.5	382.5	531	337.5	274	196	157	184	253	162	0.506453	0.000224722	0.000911259	0.250705	0.368199	0.174449	1	1	0.02646	0.966986
bp0181	putative exported protein	_	-0.127875	1.13809	0.347463	0.275634	-0.149194	-0.465664	0.665581	0.1695	0.0922585	-0.177174	112	102.5	246.5	142.5	172.5	128.5	377	273	598	424	452	375	0.752262	3.29e-06	0.431062	0.405587	0.399226	0.0580589	1.07153e-08	0.00676615	4.17448e-05	0.003711
bp0182	putative iron sulfur binding protein	_	-0.304855	0.457348	0.4236	-0.261328	0.29956	-0.584963	0.172467	0.232173	-0.351472	0.314109	63	51	86.5	84.5	70.5	104	63	42	71	74	58	92	0.373005	0.221039	0.254111	0.919673	0.462069	0.135606	0.00608108	0.00711793	0.00497893	5.53567e-07
bp0183	putative exported protein	_	-1	-0.504473	0.373043	-1.30378	0.0799235	-1.16993	-0.646363	0.222392	-1.22239	0.162271	61	30.5	43	79	32	83.5	36	16	23	42	18	47	0.0347623	0.00776312	0.45376	0.128524	0.990712	1	1	1	1	3.2057e-05
bp0184	putative exported protein	_	-0.656046	0.106915	0.182203	-0.75336	0.32681	-0.847997	-0.169925	0	-0.847997	0.289507	26	16.5	28	29.5	17.5	37	9	5	8	9	5	11	0.196538	0.658783	0.840475	0.445709	0.490279	1	1	1	1	1
bp0185	deoxycytidine triphosphate deaminase	dcd, dus, paxA	-0.205153	-0.425386	-0.455921	-0.0752192	-0.261492	-0.408198	-0.635798	-0.592342	-0.0681715	-0.294447	256.5	222.5	191	187	177.5	156	490	370	316	325	310	265	0.586444	0.00339718	0.000454337	0.818086	0.225877	0.112023	0.800476	1	0.122134	1
bp0186	conseved hypothetical protein	_	-0.925999	-0.160465	0.961526	-1.50901	0.504792	-1.06413	-0.394279	0.816288	-1.29546	0.467505	19	10	17	37	13	52.5	46	22	35	81	33	112	0.0956271	0.226611	0.00134785	0.103048	0.22429	0.85231	1	5.68426e-10	0.0189787	5.71829e-27
bp0187	putative lyase	_	0	0	0	0	0.584963	-1	-1	-1	0	2	1	1	1	1	1	1.5	2	1	1	1	1	4	0.000679823	0.0129616	0.568986	0.24154	0.255531	1	1	1	1	1
bp0188	putative acetyltransferase (Pseudogene)	_	0	0	0.5025	-0.765535	-0.387023	-0.241008	-0.241008	0.387023	-1.08746	-0.5025	6	6	6	8.5	5	6.5	13	11	11	17	8	12	0.933067	0.411808	0.363946	0.381814	0.213596	1	1	1	1	1
bp0189	hypothetical protein	_	-1.36257	0.0780025	2.44478	-3.49923	-1.06012	-1.58496	-0.180572	2.32193	-3.60204	-0.994353	27	10.5	28.5	147	13	70.5	51	17	45	255	21	128	0.00576594	0.607018	1.25e-24	1.64e-07	0.0094704	0.860821	0.387417	1.81405e-125	0.754365	2.03699e-25
bp0190	probable orn/arg/lys decarboxylase	_	-0.480952	-0.414726	0.575908	-1.10186	-1.07786	-0.734476	-0.647823	0.413168	-1.09873	-1.07489	772.5	553.5	579.5	1151.5	536.5	545.5	386	232	247	514	240	244	0.191522	0.00197175	0.0594384	0.142138	0.000257782	0.757765	1	0.00312489	0.272046	0.748342
bp0191	putative exported protein	_	-0.811928	-1.21632	0	-1.13386	-1.39689	-1.04182	-1.42884	-0.175087	-1.04731	-1.36923	39.5	22.5	17	39.5	18	15	35	17	13	31	15	12	0.0623959	2.03e-09	0.368697	0.192866	0.000104838	1	1	1	1	1
bp0192	transposase	transposase	0.308122	0.514573	0.787592	-0.550552	0.0197633	0.245112	0.402098	0.671377	-0.671377	0	42	52	60	72.5	49.5	73.5	27	32	37	43	27	43	0.396849	0.138749	0.00173991	0.584801	0.782724	1	0.000420847	1	1	9.04516e-09
bp0193	superoxide dismutase [Mn]	sodA	1.80735	0.584963	1.32193	1.37851	-0.736966	0.736966	-0.584963	0.415037	1.32193	-1	1	3.5	1.5	2.5	6.5	1.5	3	5	2	4	10	2	0.0665172	0.926691	0.253361	0.0553893	0.146447	1	1	1	1	1
bp0194	probable metal transporter	_	0	0	0	0	0	0	0	0	0	0	1	1	1	1	1	1	1	1	1	1	1	1	0.460014	0.396439	0.490931	0.223231	0.153454	1	1	1	1	1
bp0195	glycine cleavage system T protein	gcvT	-0.681246	0.283368	-0.0941667	-0.859039	-0.459432	-1.08489	-0.0631938	-0.198546	-1.09785	-0.422943	182	113.5	221.5	170.5	94	124	140	66	134	122	57	91	0.0709251	0.62087	0.121719	0.271853	0.0629452	1	0.00714681	0.247956	0.617679	0.535536
bp0196	glycine cleavage system H protein	gcvH	-0.363436	0.501787	0.290058	-1.01495	-0.758611	-0.716501	0.231783	0.115001	-1.08437	-0.740782	238	185	337	291	144	172	699	426	822	757	357	453	0.404894	0.11728	0.677367	0.174435	0.00734132	0.455551	0.00179736	0.0194693	0.248037	0.6316
bp0197	glycine cleavage system P protein	gcvP	-0.868994	0.57395	0.350175	-1.4061	-1.11064	-1.17911	0.332144	0.178848	-1.37464	-1.10046	526	288	783	670.5	253	310.5	197	87	248	223	86	104	0.0315617	0.0394421	0.558143	0.0541753	0.000837764	1	0.000919746	0.0206245	0.57833	1
bp0198	putative GntR-family transcriptional regulator	_	-0.0291463	0.443607	-0.184425	0.241008	1.85345	-0.280108	0.121991	-0.387023	0.428843	1.72583	25	24.5	34	22	26	79.5	34	28	37	26	35	86	0.989098	0.233497	0.150343	0.587559	1.5e-06	1	0.0296622	1	1	3.59105e-25
bp0199	conserved hypothetical protein	_	-0.485427	0.514573	0.36257	0.415037	-0.169925	-0.584963	0	0	0.736966	0	3.5	2.5	5	4.5	6	4	3	2	3	3	5	3	0.463805	0.351904	0.996594	0.328242	0.707258	1	1	1	1	1
bp0200	putative exported protein	_	-0.321928	0.584963	0.137504	-0.137504	-0.652077	-0.807355	0.192645	-0.222392	0	-0.584963	5	4	7.5	5.5	5	3.5	7	4	8	6	6	4	0.63716	0.159447	0.684931	0.783653	0.18123	1	1	1	1	1
bp0201	probable enoyl-CoA hydratase (Pseudogene)	_	0	0	0	0	0	0	0	0	0	0	1	1	1	1	1	1	1	1	1	1	1	1	0.471443	0.272686	0.112124	0.2317	1	1	1	1	1	1
bp0202	transposase	transposase	0.679911	0.751612	0.768994	-0.406424	0.0839013	0.374396	0.584963	0.616671	-0.665581	0.0614005	49	78.5	82.5	83.5	63	88.5	30	35	42	46	29	48	0.0717254	0.0123297	0.00377825	0.7382	0.950287	1	5.02487e-06	1.10598e-05	1	1.58019e-08
bp0202A	transposase (pseudogene)	transposase (pseudogene)	2.45943	2	1.16993	1.53051	0.415037	1.1822	1.33258	0.823122	0.283793	-0.23816	2	11	8	4.5	13	6	26	59	68	46	56	39	0.000404319	2.06e-07	0.0491903	0.0517343	0.557673	9.1195e-07	4.30269e-08	0.0027498	6.62342e-08	1
bp0203	transposase	transposase	0.447459	1.29546	0.932886	-0.392317	0.695145	0.0506261	0.402098	0.671377	-0.61891	0.0972972	5.5	7.5	13.5	10.5	8	17	27	29	37	43	28	46	0.499454	7.27e-05	0.00737018	0.816457	0.132868	1	0.000417462	1	1	8.72295e-09
bp0204	putative restriction endonuclease	_	-2.41074	-1.58066	0.56035	-2.79862	-1.85561	-2.62911	-1.81131	0.395138	-2.79837	-1.85161	335	63	112	494	71	136.5	365	59	104	480	69	133	7.47e-10	3.63e-17	0.0495691	3.12e-05	3.11e-09	1.79097e-05	1.34401e-05	0.000647335	0.101542	0.134158
bp0205	putative exported protein	_	-2.40675	-0.855574	0.636188	-2.7633	-1.53197	-2.83508	-1.18518	0.469763	-3.09439	-1.53011	954.5	180	527.5	1483.5	218.5	513	1733	243	763	2400	281	831	2.12e-10	1.45e-07	0.021331	7.87e-05	5.55e-07	2.10046e-10	0.778892	0.00129416	0.0142621	1
bp0206	thiamine biosynthesis protein	thiC	-0.434568	-0.118032	0.195896	-0.618098	-0.815736	-0.674995	-0.359639	0.025445	-0.605282	-0.828954	471	348.5	434	539.5	351.5	306.5	281	176	219	286	188	161	0.240389	0.146838	0.981763	0.490753	0.00507873	0.419637	0.225256	0.0796965	0.142296	1
bp0207	putative aldehyde dehydrogenase	_	-0.569366	0.685891	0.334419	-1.15754	3.14483	-0.765535	0.371969	0.234465	-1.152	3.10434	23	15.5	37	29	13	256.5	17	10	22	20	9	172	0.258937	0.0175744	0.547182	0.207935	8.3e-20	1	1	1	1	0
bp0208	putative oxidoreductase	_	-0.811928	0.886044	-0.216318	-0.695145	3.96375	-1.04731	0.660514	-0.430634	-0.523562	3.90689	39.5	22.5	73	34	21	530.5	31	15	49	23	16	345	0.078536	0.00236028	0.0470791	0.534584	1.07e-23	1	2.70809e-08	1	1	0
bp0209	putative GntR-family transcriptional regulator	_	-0.807355	1.36257	0	-0.222392	2.89308	-0.485427	1.28011	-0.222392	0	2.70044	3.5	2	9	3.5	3	26	7	5	17	6	6	39	0.263116	3.98e-05	0.374236	0.933561	1.77e-09	1	1	1	1	1
bp0210	transposase	transposase	0.372809	0.469485	0.76988	-0.45537	-0.300395	0.273018	0.343954	0.691878	-0.584963	-0.222392	39	50.5	54	66.5	48.5	54	26	29	33	42	28	36	0.363995	0.230674	0.00369891	0.67857	0.169316	1	0.0014185	1	1	1
bp0211	transposase	transposase	0.364572	0.620586	0.925999	-0.648015	-0.058103	0.237039	0.427421	0.671377	-0.472068	0.128324	40	51.5	61.5	76	48.5	73	27	33	39	43	31	47	0.347099	0.0496006	0.000128969	0.456748	0.555139	1	0.00022318	1	1	1.87186e-09
bp0212	putative hydrolase	_	0.510195	0.955606	-0.0443941	0.523562	1.72792	-0.137504	0.241008	-0.211504	0	1.39593	16.5	23.5	32	16	23	53	22	20	26	19	19	50	0.339136	0.0015248	0.321996	0.317499	5.61e-06	1	1	1	1	3.40268e-23
bp0213	putative acetyltransferase	_	-1	-1	-1	0	0.584963	-2	-1	-2	0	1	2	1	1	1	1	1.5	4	1	2	1	1	2	0.0244329	0.0299395	0.00189052	0.426892	0.282626	1	1	1	1	1
bp0214	Conserved hypothetical protein	_	-0.91951	-0.504473	-0.301381	-0.734539	0.632738	-1.118	-0.790547	-0.458488	-0.627088	0.602158	122	64.5	86	99	59.5	153.5	191	88	111	139	90	211	0.025602	0.00459019	0.00556407	0.39948	0.0535681	1	0.996564	1	0.284326	0.000688074
bp0215	phosphoenolpyruvate carboxylase	ppc	-1.2402	-0.178803	-0.417991	-1	-0.976541	-1.49476	-0.561879	-0.632268	-1	-1	81.5	34.5	72	61	30.5	31	31	11	21	20	10	10	0.00150964	0.10652	0.00299146	0.237661	0.000974612	1	1	1	1	1
bp0216	autotransporter subtilisin-like protease	sphB1	-0.534903	-0.163367	-9.77808	5.70044	0	-0.763085	-0.39079	-8.46352	4.08746	0	878	606	784	1	52	1	353	208	270	1	17	1	0.136224	0.0651465	7.99e-220	3.39e-11	0.567223	0.791129	0.398816	0	3.06999e-53	0
bp0217	3-hydroxybutyryl-CoA dehydrogenase	_	-0.0955777	-0.0759489	1.48938	-0.231755	0.802642	-0.291463	-0.313158	1.34289	-0.169058	0.708951	78	73	74	219	186.5	382	82	67	66	208	185	340	0.832895	0.281662	1.08e-11	0.97392	0.026036	0.0207517	0.651527	4.85282e-23	2.36447e-18	5.04092e-76
bp0218	short-chain fatty acids transporter	_	0.86286	-0.219367	1.41549	1.08015	0.171891	0.559427	-0.440573	1.24393	0.973033	0.171112	198.5	361	170.5	529.5	1119.5	596.5	171	252	126	405	795	456	0.0411087	0.0509651	1.98e-10	0.051324	0.825333	1.63373e-06	0.29459	8.98401e-18	8.2447e-88	3.22903e-24
bp0219	probable short-chain dehydrogenase	_	-0.601451	-0.704544	1.58496	-0.815575	0.33931	-0.624491	-0.961526	1.3604	-0.399931	0.312787	22	14.5	13.5	66	37.5	83.5	37	24	19	95	72	118	0.312803	0.000505208	6.14e-09	0.440491	0.455925	1	1	1.70097e-23	1.07202e-13	6.0552e-42
bp0220	probable transcriptional regulator	_	-0.10257	-0.148863	0.108934	-0.0398927	0.636493	-0.359542	-0.472753	-0.065095	-0.0916305	0.532221	51	47.5	46	55	53.5	85.5	68	53	49	65	61	94	0.782887	0.133686	0.627453	0.784211	0.0620898	0.0329432	1	0.305674	0.00451532	1.88138e-06
bp0221	3-oxoadipate CoA-transferase subunit A	catI, pcaI	-0.570316	0.292181	0.267933	-1.07529	0.911773	-0.746243	-0.0857299	0.106915	-0.900464	0.822002	24.5	16.5	30	29.5	14	55.5	52	31	49	56	30	99	0.314985	0.634193	0.721902	0.255941	0.0389297	0.331429	0.170652	0.0670499	0.119675	1.78446e-14
bp0222	3-oxoadipate CoA-transferase subunit B	catJ, pcaJ	-0.704993	-0.153351	0.514573	-1.23947	0.227234	-0.893085	-0.346803	0.329308	-1.02975	0.259759	59.5	36.5	53.5	85	36	99.5	117	63	92	147	72	176	0.0853931	0.166495	0.0948227	0.154517	0.631103	0.607408	0.743579	0.00133288	0.0859	1.23445e-07
bp0223	methylmuconolactone isomerase	catC2, mmlJ	-0.796467	-0.459432	0.510195	-0.969626	0.328054	-0.312787	-0.423211	0.474909	-0.550197	0.212304	16.5	9.5	12	23.5	12	29.5	118	95	88	164	112	190	0.153504	0.0157875	0.204563	0.2689	0.570355	0.0252543	1	0.000124755	0.00183262	2.83567e-09
bp0224	conserved hypothetical protein	_	-0.672425	0	0.787006	-1.37197	0.254814	-0.44119	-0.203795	0.610649	-0.896321	0.124588	25.5	16	25.5	44	17	52.5	167	123	145	255	137	278	0.198445	0.423346	0.00604985	0.109374	0.588721	0.0489041	0.419115	5.41314e-07	0.00822958	1.42287e-10
bp0225	3-oxoadipate enol-lactone hydrolase	catD2	-0.315502	-0.415037	0.731804	-1.0156	-0.47307	-0.341037	-0.373458	0.626542	-0.731511	-0.289507	28	22.5	21	46.5	23	33.5	57	45	44	88	53	72	0.449859	0.0105641	0.0106567	0.239923	0.122576	0.0197607	0.958547	2.17348e-07	0.00161082	9.5643e-06
bp0226	conserved hypothetical protein	_	-0.68966	0.545968	0.815575	-1.1375	0.889297	-0.584963	0.0395284	0.703607	-0.974909	0.489038	25	15.5	36.5	44	20	81.5	35	24	37	57	29	80	0.1976	0.0917122	0.00628393	0.206895	0.0143258	1	0.0400117	5.45111e-08	1	4.99858e-21
bp0227	phosphate starvation-inducible protein precursor	psiF	-0.282934	1.10786	0.90117	-1.85578	-0.28364	-0.570316	0.904926	0.787719	-1.9558	-0.269461	109.5	90	236	204.5	56.5	168	391	264	734	675	174	560	0.462227	4.19e-05	0.000323361	0.00646809	0.221752	0.133166	1.43075e-11	3.66395e-09	0.434093	6.60025e-07
bp0228	transposase	transposase	0.547488	1.10692	0.943416	-0.473931	0.526069	0.343954	0.311944	0.584963	-0.534336	0.0671142	6.5	9.5	14	12.5	9	18	28	33	36	42	29	44	0.223825	0.00025188	0.00417448	0.727579	0.240548	1	0.00265344	1	1	2.73317e-09
bp0229	beta-D-hydroxybutyrate dehydrogenase	_	0	0	0	0	0	0	0	0	0	0	1	1	1	1	1	1	1	1	1	1	1	1	0.751469	0.512177	0.483398	0.954935	0.902815	1	1	1	1	1
bp0230	conserved hypothetical protein (Pseudogene)	_	0.956931	0.556393	0.556393	2.26303	0.485427	0.584963	0.263034	0.378512	2.10692	0.469485	8.5	16.5	12.5	12.5	60	17.5	10	15	12	13	56	18	0.0724519	0.273401	0.238153	0.00121813	0.330321	1	1	1	4.87137e-145	1
bp0231	4-carboxymuconolactone decarboxylase	pcaC	1.35199	0.610053	1.32193	1.80518	0.517607	0.986579	0.311202	1.152	1.60881	0.510962	19	48.5	29	47.5	166	68	54	107	67	120	366	171	0.00956877	0.0945543	1.24e-07	0.00375628	0.225127	7.13001e-16	0.000705802	1.88946e-18	9.55891e-281	1.44449e-46
bp0232	probable oxidoreductase (Pseudogene)	_	0.584963	0	0.874469	0.710493	0.788496	0.321928	0	0.807355	0.777608	0.777608	3	4.5	3	5.5	9	9.5	4	5	4	7	12	12	0.374455	0.955838	0.020744	0.233592	0.0823047	1	1	1	1	1
bp0233	GntR family transcriptional regulator	_	-0.493989	-0.482016	-0.356485	-0.371969	0.0641303	-0.631757	-0.663818	-0.510195	-0.307429	0.0710831	84.5	60	60.5	66	51	69	141	91	89	99	80	104	0.207066	0.00355047	0.00246345	0.793405	0.964352	0.147038	1	1	0.11426	0.18268
bp0234	putative solute-binding periplasmic protein	_	1	1.70627	0.881356	0.571157	1.19265	0.214125	0.604071	0.214125	0.186413	0.568284	9.5	19	31	17.5	26	40	25	29	38	29	33	43	0.0675979	1.13e-08	0.00749789	0.269102	0.00147348	1	6.03829e-06	1	1	3.40154e-10
bp0235	putative membrane protein	_	1.77761	-0.485427	1.19265	1	-0.540568	1	-1	0.584963	1	-0.584963	3.5	12	2.5	8	16	5.5	2	4	1	3	6	2	0.00621343	0.0281505	0.00116548	0.108108	0.0744297	1	1	1	1	1
bp0236	conserved hypothetical protein (Pseudogene)	_	0	0	0	0	0	0	0	0	0	0	1	1	1	1	1	1	1	1	1	1	1	1	0.258836	0.678918	0.306652	0.847307	0.359262	1	1	1	1	1
bp0237	putative exported protein	_	-0.222392	0.192645	0.514573	-1	0.485427	-0.415037	-0.415037	0.321928	-0.736966	0.485427	3.5	3	4	5	2.5	7	4	3	3	5	3	7	0.497161	0.631326	0.580353	0.299779	0.292612	1	1	1	1	1
bp0238	2-amino-4-hydroxy-6-hydroxymethyldihydropteridi ne pyrophosphokinase	folK	-1.28011	-0.5025	-1.5025	0.222392	1.22239	-1.73697	-1.32193	-1.51457	0	0.652077	8.5	3.5	6	3	3.5	7	20	6	8	7	7	11	0.0605769	0.0523457	5.39e-07	0.783643	0.00619299	1	1	1	1	1
bp0239	poly(A) polymerase	pcnB	-0.59309	-0.279336	-0.766075	-0.0658021	-0.186096	-0.754888	-0.650551	-0.947533	0.0605415	-0.296393	133.5	88.5	110	78.5	75	69	135	80	86	70	73	57	0.114708	0.0354545	3.5e-06	0.815473	0.380213	0.438095	0.973121	0.185895	0.163037	0.579912
bp0240	conserved hypothetical protein	_	0.0123837	0.389947	-0.591194	0.208947	0.540568	0.0520885	0.169925	-0.747613	0.374396	0.374396	58	58.5	76	38.5	44.5	56	136	141	153	81	105	105	0.981525	0.360637	5.82e-05	0.504188	0.146349	0.000680935	0.00109875	0.394658	0.018126	0.102682
bp0241	conserved hypothetical protein	_	-0.485427	-0.807355	-1.10692	0.469485	-0.241008	-0.678072	-0.678072	-1.09311	0.180572	-0.584963	14	10	8	6.5	9	5.5	32	20	20	15	17	10	0.329224	0.00109258	5.23e-07	0.316661	0.408478	1	1	1	1	1
bp0242	phosphoribosylformylglycinamidine cyclo-ligase	purM, purG	-1.35273	-0.488682	0.0321505	-1.36427	0.772299	-1.2682	-0.647484	-0.10046	-1.07108	0.643856	177.5	69.5	126.5	181.5	70.5	310	223	93	143	208	99	325	0.00352849	0.00346038	0.405765	0.091014	0.040366	1	0.645631	0.180098	0.335944	1.53329e-06
bp0243	tRNA delta(2)-isopentenylpyrophosphate transferase	miaA, trpX	-1.20645	-0.819428	-0.321928	-0.678072	0.415037	-1.28951	-1.1375	-0.552541	-0.321928	0.415037	15	6.5	8.5	12	7.5	16	22	9	10	15	12	20	0.056195	0.00221188	0.118553	0.628368	0.451022	1	1	1	1	1
bp0244	DNA mismatch repair protein	mutL	-0.531447	0.0894351	0.158698	-0.318176	0.870365	-0.971986	-0.246161	-0.0285692	-0.599462	0.782409	86	59.5	91.5	96	77	175.5	51	26	43	50	33	86	0.17377	0.710591	0.827703	0.84383	0.0069404	0.58349	0.214342	0.109601	0.0556628	1.62544e-10
bp0245	putative membrane protein	dedA	-0.447459	-1.04891	-0.531851	0.366428	-0.915608	-0.68966	-1.33628	-0.736966	0.378512	-0.862496	60	44	29	41.5	53.5	22	100	62	40	60	78	33	0.216232	4.78e-07	0.00011021	0.342574	0.00459025	0.273504	0.00016981	0.1342	0.0238788	0.00531203
bp0246	N-acetylmuramoyl-L-alanine amidase	amiC	0.853078	0.758138	0.882299	0.118827	0.466857	0.568697	0.517643	0.712471	0.0637866	0.496676	960.5	1735	1624.5	1770.5	1922.5	2447	891	1323	1277	1460	1526	2060	0.0204779	0.00103919	0.000123516	0.561689	0.216891	0.000136343	0.000225752	2.76019e-05	4.32121e-06	6.91642e-12
bp0247	conserved hypothetical protein	_	0.958325	0.906671	0.555078	0.369017	0.415037	0.747099	0.693088	0.381204	0.410139	0.433865	219.5	426.5	411.5	322.5	416.5	430	453	762	734	590	784	797	0.0123433	0.000384825	0.0553121	0.331958	0.303197	2.19771e-08	9.66051e-08	0.00036526	5.55751e-09	1.14072e-09
bp0248	fumarate hydratase class II	fumC	0.304538	0.596001	0.907334	-0.514067	0.902868	0.302563	0.462343	0.736966	-0.152003	0.910733	108.5	134	164	203.5	142.5	380.5	90	111	124	150	135	282	0.508292	0.051207	0.000490582	0.666896	0.0122788	3.93866e-05	5.72499e-06	2.33373e-08	1.52046e-07	3.98725e-39
bp0249	putative membrane protein	_	0.678072	-0.321928	-0.514573	1.51457	-0.222392	0.485427	-0.321928	-0.736966	1.58496	-0.584963	5	8	4	3.5	10	3	5	7	4	3	9	2	0.119784	0.240336	0.0728668	0.0486532	0.288424	1	1	1	1	1
bp0250	putative exported protein	_	0.776202	0.338399	-0.092981	1.13988	-0.494391	0.48185	0.0878763	-0.271032	1.05961	-0.510938	1498	2565.5	1894	1404.5	3095	997	1845	2578	1963	1529	3187	1073	0.0349847	0.34161	0.0962535	0.0219392	0.05776	0.0076351	0.0675608	0.908167	0.000366769	1
bp0251	LysR family transcriptional regulator	_	-1.70044	-1.11548	-0.893085	-0.485427	-0.222392	-1.80735	-1.80735	-1.22239	-0.584963	-0.584963	6.5	2	3	3.5	2.5	3	7	2	2	3	2	2	0.0164245	0.000441174	0.00516318	0.754462	0.496314	1	1	1	1	1
bp0252	gamma-glutamyltranspeptidase	ggt	0.356935	0.275634	-0.406625	0.217591	-0.338802	0.0824622	0	-0.628031	0.241008	-0.289507	28.5	36.5	34.5	21.5	25	17	17	18	17	11	13	9	0.406659	0.667313	0.0164681	0.530972	0.29848	1	1	1	1	1
bp0253	conserved hypothetical protein	_	0	0	0	0	1	0	0	0	0	1	1	1	1	1	1	2	1	1	1	1	1	2	0.972213	0.439955	0.85589	0.365086	0.0107162	1	1	1	1	1
bp0254	putative exported protein	_	0.263034	0.263034	0.263034	0	1.11548	0	0	0	0	1.22239	2.5	3	3	3	3	6.5	3	3	3	3	3	7	0.642094	0.773631	0.776119	0.672817	0.0054385	1	1	1	1	1
bp0255	C-terminal region of a putative oxidoreductase (Pseudogene)	_	-0.447459	0.485427	-0.321928	-0.125531	2.39232	-1	-0.514573	-0.514573	-0.485427	1.94753	7.5	5.5	10.5	6	5.5	31.5	10	5	7	7	5	27	0.453001	0.292413	0.0695286	0.841885	3.97e-10	1	1	1	1	1
bp0256	transposase	transposase	0.283172	0.470451	0.701776	-0.447459	-0.0107264	0.206451	0.526069	0.725825	-0.472068	-0.0687128	41.5	50.5	57.5	67.5	49.5	67	26	30	36	43	31	41	0.465883	0.197913	0.0115753	0.685268	0.714644	1	7.65125e-06	1	1	1
bp0257	C-terminal region of TonB dependent receptor protein (Pseudogene)	_	0	1	0	0	2.58496	-0.415037	0.321928	-0.415037	-0.584963	2.41504	1	1	2	1	1	6	4	3	5	3	2	16	0.418375	0.143962	0.462301	0.56579	5.81e-08	1	1	1	1	1
bp0258	conserved hypothetical protein	_	1.73312	0.816475	0.0435823	1.77388	0.02242	1.54135	0.709916	-0.172005	1.867	0.0607661	619.5	2059.5	1091	638.5	2183.5	648.5	1388	4040	2272	1232	4494	1285	8.56e-06	0.00116913	0.446926	0.00118213	0.829324	1.70437e-18	4.69106e-05	0.464534	7.77598e-24	0.0498011
bp0259	cytochrome D ubiquinol oxidase subunit I	cydA, cyd-1	1.54146	1.01248	-0.475993	1.81875	0.684749	1.33854	0.829727	-0.646646	1.81109	0.703122	2042.5	5945.5	4120.5	1468.5	5180.5	2360.5	1553	3930	2762	992	3481	1615	7.42e-05	1.66e-08	0.00057114	0.00114162	0.0738832	3.24681e-07	0.00258807	1	1.19447e-05	0.0896615
bp0260	cytochrome D ubiquinol oxidase subunit II	cydB, cyd-2	1.15995	1.40179	-0.382531	1.24864	0.705835	1.08096	1.32473	-0.506854	1.51086	0.751716	629	1405.5	1662	482.5	1146.5	787	719	1521	1801	506	1442	852	0.00144027	4.52e-10	0.00141596	0.0191734	0.0500406	1.16628e-08	1.65993e-12	1	8.76943e-08	0.00431383
bp0261	putative exported protein	_	2.1375	2.65535	0.263034	2.16993	1.5025	1.96792	2.18037	0.0419274	2.07807	1.16356	5	22	31.5	6	27	17	2306	9029	10466	2374	10024	5318	0.000158702	1.38e-18	0.843227	0.0010671	0.000441675	1.4061e-53	2.06571e-75	0.0445984	7.95405e-69	3.62912e-16
bp0262	probable ATP-binding component of ABC transporter	_	1.20903	1.19555	-0.584963	1.71114	1.46366	1.35755	1.74416	-0.213404	1.45372	1.29235	46.5	107.5	106.5	31	101.5	85.5	80	205	268	69	189	169	0.00147339	6.44e-06	0.00015018	0.00146649	2.27e-06	2.78498e-24	1.28456e-45	0.354899	1.7567e-20	2.95451e-16
bp0263	probable ATP-binding component of ABC transporter	_	0.485427	1.26303	-0.514573	1	1.44057	1.11548	1.66297	-0.584963	1.70044	1.45943	5	7	12	3.5	7	9.5	6	13	19	4	13	11	0.426202	0.000209815	0.0106116	0.185222	0.00170976	1	1	1	1	1
bp0264	adenine phosphoribosyltransferase	apt	-0.526546	-0.289507	-0.941583	0.251539	0.289507	-0.192645	-0.0106472	-1.0651	0.823122	0.403897	60.5	42	49.5	31.5	37.5	38.5	136	119	135	65	115	86	0.218906	0.0864289	6.67e-07	0.497024	0.571694	0.010295	0.0572733	0.000332208	0.0111521	0.887406
bp0265	probable LysR-family transcriptional regulator (Pseudogene)	_	-0.109347	0.328233	0.567304	-0.964896	0.340289	-0.338802	0	0.393914	-0.889442	0.298762	68.5	63.5	86	101.5	52	128.5	86	68	86	113	61	139	0.790447	0.516201	0.0600424	0.2116	0.394406	0.0252084	0.0484462	0.000352711	0.0397471	5.8385e-09
bp0266	putative exported protein	_	1.36257	1	0.192645	0.906891	1.08746	0.530515	0.736966	0.289507	0.125531	0.788496	3.5	9	7	4	7.5	8.5	9	13	15	11	12	19	0.01517	0.00159811	0.990483	0.128324	0.0132262	1	1	1	1	1
bp0267	N-terminal region of an outer membrane porin (Pseudogene)	_	1.03622	0.975338	0.640919	0.595379	1.10579	0.63743	0.63743	0.415037	0.415037	1.10154	29.5	60.5	58	46	69.5	99	36	56	56	48	64	103	0.0106322	0.000932505	0.0373619	0.208422	0.000546287	3.95813e-08	1.03173e-06	0.00139389	4.10358e-11	3.72061e-32
bp0268	transposase	transposase	1.78505	1.13838	-0.626711	1.34712	1.10798	1.39032	0.731183	-0.105795	0.695607	0.442222	149	513.5	328	96.5	245.5	208	99	270	166	92	149	125	3.13e-05	2.96e-05	0.000196969	0.0267499	0.00156189	2.78424e-28	9.03072e-10	0.184146	7.20376e-08	2.28367e-05
bp0270	hypothetical protein	_	1.53201	1.85664	0.91983	1.08989	1.39428	1.00813	1.22936	0.469032	0.834852	1.50007	18.5	53.5	67	35	74.5	92	177	356	415	245	437	693	0.0041221	1.55e-11	0.0107121	0.111749	0.00095771	1.83214e-14	1.63463e-19	0.000369108	1.19073e-23	2.04026e-69
bp0271	hypothetical protein	_	1.09192	1.53343	0.0740006	0.867896	1.88753	1.25032	1.32556	-0.100621	1.16158	1.97454	19	40.5	55	20	36.5	74	475	1130	1193	443	991	1741	0.0148643	6.42e-10	0.61461	0.156491	1.54e-05	1.65012e-20	7.21553e-23	0.357868	3.12773e-15	3.67786e-56
bp0272	integrase (remnant)	_	1.85316	1.33121	-0.430634	1.86876	2.27085	1.70499	1	-0.730393	1.82597	1.6386	15.5	56	39	11.5	42	55.5	73	238	146	44	156	137	0.00027808	3.76e-06	0.0162495	0.0157302	6.38e-09	1.83287e-52	6.64159e-15	0.409971	7.00251e-20	2.90399e-14
bp0273	stringent starvation protein B	sspB	0.740417	0.131996	-0.563525	0.501749	-1.09226	0.456378	-0.0077634	-0.67291	0.464668	-1.07617	167	279	183	113	160	53	558	767	556	350	483	166	0.0628521	0.821811	4.28e-05	0.239823	4.82e-05	1.55786e-05	0.0464709	1	0.017634	0.00611356
bp0274	stringent starvation protein A	sspA, ssp	1.02178	0.309809	-0.352418	1.20224	-1.08659	0.722569	0.139672	-0.451914	1.09267	-1.13191	526	1068	652	412	948	194	1268	2094	1398	927	1977	423	0.0152988	0.53538	0.00301723	0.0502279	0.0010126	2.17471e-05	0.0240149	1	8.31e-05	0.058263
bp0275	cytochrome C1 precursor	petC	0.0696433	0.514225	0.662324	-0.420914	-1.15054	-0.0400157	0.448628	0.551642	-0.272956	-1.08484	414.5	435	592	656	490	295.5	657	640	898	963	797	454	0.849522	0.0999005	0.0152985	0.720166	0.000142726	0.0173079	0.000227831	0.000101213	0.00139375	0.40886
bp0276	cytochrome B	petB, cytB	0.709673	0.956174	0.936128	0.448053	-0.843729	0.473424	0.776974	0.753102	0.413156	-0.852819	635	1038.5	1232	1215	1657.5	677	569	790	975	959	1277	531	0.0848296	0.000116345	0.000128962	0.304047	0.00982033	0.00072114	9.91754e-06	2.0518e-05	4.05366e-10	0.0516456
bp0277	ubiquinol-cytochrome C reductase iron-sulfur subunit	petA	0.396939	0.283307	0.517293	0.258045	-0.460111	0.167673	0.133002	0.337598	0.293872	-0.428158	371	488.5	451.5	531	635	386	641	720	704	810	993	602	0.287468	0.621314	0.0955884	0.440078	0.0832433	0.00171518	0.00425229	0.00138472	2.3044e-06	0.0183273
bp0278	large-conductance mechanosensitive channel	mscL	0.445559	0.500265	1.49803	-0.0443591	0.346803	0.247012	0.341494	1.35288	0.0124225	0.28517	228	310.5	322.5	644	624.5	819	498	591	631	1272	1283	1550	0.314753	0.15122	7.68e-11	0.805595	0.449071	0.000229809	0.000398757	1.73986e-21	2.39654e-22	8.21977e-35
bp0279	conserved hypothetical protein	_	-0.0473057	0.215729	-0.15978	0.260867	0.623437	-0.163499	0	-0.315502	0.39079	0.7176	62	60	72	55.5	66.5	85.5	56	50	56	45	59	74	0.899899	0.875809	0.0600772	0.429244	0.0649228	0.00416843	0.048683	1	0.000222358	1.57032e-06
bp0280	protease	degQ, hhoA	0.436099	0.612977	0.640458	0.629632	0.57586	0.115477	0.584963	0.662965	0.337035	0.610053	17	23	26	26.5	41	39.5	12	13	18	19	24	29	0.371273	0.0873876	0.0593083	0.23704	0.163242	1	1	1	1	1
bp0281	transposase	transposase	0.584963	1.32193	0.874469	-0.459432	0.788496	0.199309	0.36257	0.768674	-0.716207	0	6	9	15	11	8	19	27	31	36	46	28	46	0.226094	4.69e-05	0.0185223	0.745503	0.0934104	1	0.000930551	4.49689e-08	1	4.62317e-12
bp0282	putative regulatory protein	_	-1.32193	-0.321928	-0.321928	-0.415037	0	-1.32193	-0.736966	0	-0.736966	-0.321928	2.5	1	2	2	1.5	2	5	2	3	5	3	4	0.197634	0.156915	0.478712	0.576038	0.375448	1	1	1	1	1
bp0283	putative 2-hydroxyacid dehydrogenase	_	0	0	0	0	0	0	0	0	0	0	1	1	1	1	1	1	1	1	1	1	1	1	0.113799	0.524529	0.744241	0.21331	0.642853	1	1	1	1	1
bp0284	probable extracellular solute-binding protein, family 5	_	0.678072	0.263034	0.485427	-0.222392	0	0	0	0	0	0	2.5	4	3	3.5	3	3.5	2	2	2	2	2	2	0.325768	0.737743	0.639587	0.889275	0.95656	1	1	1	1	1
bp0285	putative acetyl esterase	_	0	0	0	0	0	0	0	0	0	0	1	1	1	1	1	1	1	1	1	1	1	1	0.884739	0.805591	0.0679196	0.164056	0.0592397	1	1	1	1	1
bp0286	probable transcriptional regulator	_	0	0.222392	1.16993	-0.432959	-0.36257	-1	-1	0.736966	-0.736966	-0.514573	6	6	7	13.5	10	10.5	6	3	3	10	6	7	0.947924	0.926226	0.0126916	0.768572	0.333984	1	1	1	1	1
bp0287	2-isopropylmalate synthase	leuA	-0.222392	0.514573	-0.222392	-1.58496	-1	-0.584963	0.415037	-0.584963	-1	-1	3.5	3	5	3	1	1.5	3	2	4	2	1	1	0.726423	0.285938	0.09407	0.272438	0.182168	1	1	1	1	1
bp0288	probable transcriptional regulator	_	0	0.584963	0	0	2.58496	0	0	0	0	2.80735	1	1	1.5	1	1	6	1	1	1	1	1	7	0.935694	0.675349	0.351845	0.30565	4.16e-08	1	1	1	1	1
bp0289	dihydroxy-acid dehydratase	ilvD	-1.0651	-0.758339	-1.22948	0.0632649	0.339727	-1.2863	-1.02915	-1.41504	0.197446	0.356144	340	162.5	201	145	151.5	183.5	200	82	98	75	86	96	0.00609099	8.62e-06	1.64e-13	0.673669	0.4184	1	1	0.00150074	0.511035	1
bp0290	probable transporter	_	-1.48543	-0.485427	-0.222392	-2	0.415037	-1.58496	-1.58496	-0.584963	-2	0.321928	7	2.5	5	6	1.5	8	6	2	2	4	1	5	0.033271	0.0102218	0.0474656	0.0512578	0.386869	1	1	1	1	1
bp0291	probable LysR-family transcriptional regulator	_	-0.447459	-0.584963	-0.206451	-0.0565835	0.621488	-0.628031	-0.917538	-0.387023	0	0.469485	15	11	10	13	12.5	20	17	11	9	13	13	18	0.436363	0.00414065	0.0580393	0.83353	0.125492	1	1	1	1	1
bp0292	conserved hypothetical protein (Pseudogene)	_	0.0362202	0.824716	1.22588	-0.958777	-0.34034	-0.249978	0.606658	1.11042	-1.01527	-0.341037	59	60.5	104.5	138	71	109	44	37	67	95	47	75	0.917625	0.00623604	4.65e-08	0.192848	0.11336	1	1.37182e-06	2.25742e-15	0.00070331	9.66101e-10
bp0294	putative 5'(3')-deoxyribonucleotidase	_	0.402098	-0.0524674	0.192645	0	-0.29956	0.206451	-0.308122	0.0544478	0	-0.36257	14	18.5	13.5	16	16	13	26	30	21	27	27	21	0.452946	0.407563	0.996337	0.764031	0.280555	1	1	1	1	1
bp0295	transposase	transposase	1.41504	1.62449	1.16993	0.567041	0.49304	0.415037	0.534336	0.633872	-0.243926	0	6	16	18.5	13.5	20	19	29	36	42	45	38	45	0.00642057	8.43e-08	0.000158859	0.276034	0.299771	1	2.58973e-05	1.24508e-05	1	9.66101e-10
bp0296	hypothetical protein	_	0	0	0	0	0	1.13101	0.594076	0.395709	1.33851	0.00831527	1	1	1	1	1	1	263	576	397	346	875	348	1	1	1	1	1	5.33512e-17	1.13065e-06	0.000582445	1.52488e-44	1.40931e-05
bp0297	transposase	transposase	0.356694	0.631133	0.822357	-0.493409	0.0868775	0.186413	0.469485	0.736966	-0.584963	0.0931094	41	52.5	63.5	72.5	51.5	77	27	33	36	45	30	48	0.35274	0.0408388	0.000917798	0.624253	0.945645	1	5.16459e-05	3.48974e-07	1	2.72852e-12
bp0298	conserved hypothetical protein	_	0	0	0	0	0.584963	0	0	0	0	0	1	1	1	1	1	1.5	1	1	1	1	1	1	0.536268	0.817227	0.400926	0.971942	0.215198	1	1	1	1	1
bp0299	MarR-family transcriptional regulator	_	-0.646363	0.152003	0.0395284	-0.750022	0.216811	-0.799701	-0.128324	-0.162271	-0.534336	0.222392	18	11.5	20	18.5	11	21.5	47	27	43	42	29	49	0.249578	0.988002	0.573589	0.525727	0.67629	0.380225	0.182973	0.376735	0.00322598	0.00285372
bp0300	putative esterase	_	-0.436099	0.685891	-0.353637	0.353637	0.415037	-0.678072	0.392317	-0.415037	0.115477	0.321928	11.5	8.5	18.5	9	11.5	12	16	10	21	12	13	15	0.4416	0.0433736	0.055757	0.480656	0.405897	1	1	1	1	1
bp0301	putative ABC transporter substrate binding protein	_	-0.101497	0.621096	0.470791	0.188041	0.347721	-0.340491	0.360747	0.295456	0.210897	0.343145	184	171.5	283	255	290.5	324.5	176	139	226	216	250	274	0.784556	0.0288251	0.204649	0.501618	0.437995	0.046759	0.000288751	0.00141279	2.32869e-06	7.01698e-08
bp0302	probable branched-chain amino acid transport system, permease component	_	0.599913	1	0.84549	1.21521	-0.369757	0.257158	0.708537	0.664816	1.05445	-0.378512	32	48.5	64	57.5	133.5	44.5	41	49	67	65	135	50	0.142209	0.000512931	0.00247489	0.0223606	0.101511	1.43423e-05	7.82676e-09	1.16133e-07	1.10701e-51	3.54231e-05
bp0303	probable branched-chain amino acid transport system, permease component	_	0.302563	0.485427	0.0931094	0.672425	-1	0	0.275634	-0.0780025	0.63743	-0.847997	15	18.5	21	16	25.5	8	19	19	23	18	28	10	0.544777	0.227037	0.552364	0.192544	0.0153805	1	1	1	1	1
bp0304	putative branched-chain amino acid transporter, ATP-binding protein	_	-1.16993	-0.584963	0	-0.469485	-1.36257	-1.28951	-0.758992	-0.0671142	-0.392317	-1.39232	9	4	6	9	6.5	3.5	22	9	13	21	16	8	0.142677	0.0256728	0.638393	0.687637	0.010026	1	1	1	1	1
bp0305	high-affinity branched-chain amino acid transporter, ATP-binding protein	_	-0.906891	0	0.222392	-0.544321	-0.605721	-1.14684	-0.199309	0.0901978	-0.400538	-0.796467	15	8	15	17.5	12	11.5	31	14	27	33	25	19	0.104534	0.608118	0.745559	0.644734	0.045201	1	1	1	1	1
bp0306	probable bifunctional hydroxylase/oxidoreductase (Pseudogene)	_	0.866733	1.27009	-0.5025	-0.0824622	0.63743	0.584963	1	-0.777608	0	0.777608	25.5	46.5	61.5	18	17	28	12	18	24	7	7	12	0.0449188	9.11e-06	0.00279878	0.820378	0.196507	1	1	1	1	1
bp0308	probable short chain dehydrogenase (Pseudogene)	_	0	0	0	0	0	0	0	0	0	0	1	1	1	1	1	1	1	1	1	1	1	1	0.89603	0.46657	0.344056	0.758511	0.497161	1	1	1	1	1
bp0309	putative enoyl-CoA hydratase/isomerase	_	0	0.29956	-0.893085	-1.22239	0.893085	-0.321928	-0.152003	-1	-1.32193	0.678072	6.5	6.5	8	3.5	1.5	6.5	10	8	9	5	2	8	0.91945	0.900747	0.000269083	0.222733	0.121477	1	1	1	1	1
bp0310	putative acyl-CoA dehydrogenase	_	0	0	0	0	0	0	0	0	0	0	1	1	1	1	1	1	1	1	1	1	1	1	0.420117	0.733035	0.111722	0.185946	0.54509	1	1	1	1	1
bp0311	probable acid-coenzyme A ligase	_	0	0	0	0	0	0	0	0	0	0	1	1	1	1	1	1	1	1	1	1	1	1	0.350868	0.0915657	0.0783451	0.329776	0.0714862	1	1	1	1	1
bp0312	probable 4-hydroxybenzoyl CoA thioesterase	_	0	0	0	0	0	0	0	0	0	0	1	1	1	1	1	1	1	1	1	1	1	1	0.469295	0.548583	0.60334	0.835573	0.971953	1	1	1	1	1
bp0313	conserved hypothetical protein	_	-0.584963	1	-0.584963	0.584963	1	-0.736966	0.678072	-0.736966	0.415037	0.736966	1.5	1	3	1	1.5	2	5	3	8	3	4	5	0.51227	0.0350718	0.134561	0.415092	0.635185	1	1	1	1	1
bp0314	conserved hypothetical protein	_	2.558	2.46815	-0.206451	2.73697	4.95061	2.4021	2.19265	-0.347923	2.8625	4.94571	22.5	132.5	124.5	19.5	130	603	14	74	64	11	80	339	6.02e-07	3.93e-12	0.202933	4.67e-05	1.91e-26	1.07609e-156	1.04868e-110	1	2.88342e-188	0
bp0315	glutamate-1-semialdehyde 2,1-aminomutase	hemL, gsa, popC	-1.03422	-0.32052	0.375039	-0.982722	0.836849	-1.23133	-0.565063	0.210897	-0.795859	0.828632	128	62.5	102.5	166	84	296.5	108	46	73	125	72	222	0.0268617	0.0336688	0.38917	0.313853	0.0235996	1	1	0.00343481	0.0626426	3.22591e-15
bp0316	thiamine-phosphate pyrophosphorylase	thiE	-1.32193	-0.736966	0	-0.321928	1.76553	-1.22239	-0.485427	0.192645	-0.415037	1.16993	2.5	1	1.5	2.5	2	8.5	7	3	5	8	6	18	0.0566787	0.269491	0.9824	0.652475	0.00154585	1	1	1	1	1
bp0317	phosphomethylpyrimidine kinase	thiD	-0.719892	-0.415037	0.146841	-0.369234	1.19555	-0.925999	-0.788496	-0.0780025	-0.263034	1.22239	14	8.5	10.5	15.5	12	35.5	19	10	11	18	15	42	0.218537	0.0437038	0.879572	0.817743	0.016633	1	1	1	1	1.34213e-19
bp0318	rubredoxin	rubA	0.887106	1.01543	0.537657	1.25857	1.33258	0.529337	0.496735	0.168735	1.15411	1.35263	46.5	86	94	67.5	161.5	170	943	1361	1332	1060	2359	2707	0.0220369	0.000224515	0.186459	0.0321515	0.000262474	2.93312e-07	2.64655e-06	0.00433905	3.15952e-24	1.10485e-33
bp0319	putative transcriptional regulator	_	-0.16064	0.120056	0.0698214	-0.217195	1.5944	-0.334419	-0.195016	-0.141774	0.00261121	1.60142	242	216.5	263	254	218.5	767	609	483	532	552	553	1675	0.70617	0.782169	0.473327	0.988835	3.82e-06	0.0729232	0.134238	0.222547	0.0190247	2.11933e-22
bp0320	conserved hypothetical protein	_	-0.447459	0.180572	-0.0995357	-0.222392	2.44057	-0.340229	0.12755	-0.0493277	0	2.30933	7.5	5.5	8.5	7	6	38	119	94	130	115	115	570	0.485728	0.979662	0.35902	0.964458	1.11e-09	0.0202673	0.00608135	0.191398	0.00104782	2.27251e-124
bp0321	aspartate carbamoyltransferase	pyrB	-0.120294	-0.274622	-0.141356	0.121991	1.52725	-0.370368	-0.479993	-0.301656	0.158698	1.52793	37.5	34.5	31	34	37	98	53	41	38	43	48	124	0.786242	0.0455419	0.109816	0.601668	5.08e-06	0.0293177	1	1	0.00295277	2.04452e-22
bp0322	dihydroorotase	pyrC, pyrC', pyrX	-1.32193	-0.736966	0	-0.736966	2.848	-1.58496	-0.584963	0	-1.58496	2.87447	2.5	1	1.5	2.5	1.5	18	3	1	2	3	1	22	0.0934411	0.124984	0.920272	0.408998	5.29e-07	1	1	1	1	1
bp0323	acyltransferase	_	-0.584963	0.302563	-0.447459	-0.371969	2.5518	-0.736966	0.214125	-0.556393	-0.280108	2.57075	15	10	18.5	11	8.5	64.5	25	15	29	17	14	101	0.230084	0.643095	0.00729558	0.78822	9.89e-12	1	1	1	1	3.49283e-85
bp0324	diadenosine-tetraphosphatase	apaH	-1.29433	-0.898402	-0.294331	-0.801671	0.574803	-0.903038	-0.688913	-0.366985	-0.249172	0.463947	116.5	47.5	62.5	95	54.5	141.5	187	100	116	145	122	200	0.00706876	6.98e-06	0.0268183	0.389946	0.146912	0.625114	1	0.80677	0.0666162	0.000880023
bp0325	putative membrane protein	_	-0.338651	-0.721699	-0.332196	0.30117	-0.00645502	-0.363748	-0.696324	-0.374396	0.446746	-0.0768156	141	111.5	85.5	112	138	111.5	175	136	108	135	184	128	0.367636	7.33e-05	0.00475655	0.37868	0.771111	0.0545949	0.949005	0.772664	0.00133728	0.239729
bp0326	monofunctional biosynthetic peptidoglycan transglycosylase	mtgA	-0.192645	0.0874628	0.247928	-0.662965	0.91396	-0.518467	-0.113211	0.0794345	-0.63743	0.879146	40	35	42.5	47.5	30	89.5	53	37	49	56	36	103	0.624873	0.710333	0.806213	0.496494	0.0061459	0.0784153	0.214253	0.0876328	0.0409066	5.01711e-15
bp0327	transposase	transposase	0.34915	0.478047	0.777608	-0.428458	0.0588937	0.0506261	0.402098	0.514573	-0.367732	0.169925	42	53.5	58.5	72	53.5	75	28	29	37	40	31	45	0.371309	0.20196	0.0029459	0.713906	0.880824	1	0.000480276	1	1	3.66582e-10
bp0328	conserved hypothetical protein	_	0	0	1	-1	0.584963	0	0	0.807355	-0.485427	0.777608	1	1	1	2	1	3	4	4	4	7	5	12	0.278984	0.368337	0.00270209	0.537834	0.246482	1	1	1	1	1
bp0329	putative coenzyme A ligase	_	-0.321928	-0.321928	0.678072	-0.678072	-0.192645	0	0	1	-1	0	2.5	2	2	4	2.5	3.5	1	1	1	2	1	2	0.931697	0.388195	0.160179	0.530293	0.742635	1	1	1	1	1
bp0330	conserved hypothetical protein	_	0	0	0	0	0	0	0	0	0	0	1	1	1	1	1	1	1	1	1	1	1	1	0.942868	0.859065	0.120975	0.932502	0.5412	1	1	1	1	1
bp0331	conserved hypothetical protein	_	0	0	0	0	0	-1	-1	-1	0	1.58496	1	1	1	1	1	1	2	1	1	1	1	3	0.879377	0.364587	0.985982	0.877321	0.139768	1	1	1	1	1
bp0332	conserved hypothetical protein	_	0.514573	0	1	-0.485427	0.280108	-0.415037	-0.415037	0.807355	-0.807355	-0.222392	3.5	5	3.5	7	5	8.5	4	3	3	7	4	6	0.524163	0.623067	0.0483669	0.743307	0.668708	1	1	1	1	1
bp0333	metallo-beta-lactamase family protein	_	-0.0519946	-0.28102	0.639253	-0.678072	0.0719498	-0.22556	-0.575502	0.485427	-0.504792	0.040642	56.5	54.5	46.5	88	55	92.5	75	65	51	105	74	108	0.903565	0.0534997	0.0180658	0.440434	0.912306	0.0126248	1	0.000136522	0.00249099	1.30612e-06
bp0334	putative exported protein	_	-1.1375	-0.459432	0.241008	-0.530515	1.15754	-0.415037	-0.584963	0.321928	-0.206451	0.736966	5.5	2.5	4	6.5	4.5	14.5	12	9	8	15	13	25	0.105974	0.0155434	0.951252	0.768236	0.00460242	1	1	1	1	1
bp0335	LysR-family transcriptional regulator (Pseudogene)	_	-1.19354	-0.442358	-0.0125453	-1.03185	1.06468	-1.32971	-0.668794	-0.182653	-0.856875	1.06066	115.5	50.5	85	114.5	56	239.5	185	74	117	163	90	340	0.0128163	0.00629447	0.251929	0.218746	0.00538865	1	1	0.32575	0.25042	6.60455e-12
bp0336	putative exported protein (pseudogene)	_	-0.514573	0.485427	0.0874628	-0.199938	0.819428	-0.780687	0.123735	-0.0660892	-0.245112	0.78136	40	28	56	42.5	37	75	67	39	73	64	54	110	0.238567	0.162138	0.650168	0.999067	0.0305171	0.420715	0.013881	0.301133	0.0133353	2.04445e-09
bp0337	putative exported protein	_	-1.49476	-0.430634	0.472068	-1.25634	1.68226	-1.73697	-0.862496	0.137504	-1	1.69032	15.5	5.5	11.5	21.5	9	69	20	6	11	22	11	71	0.0202375	0.0402645	0.351498	0.192276	0.000205821	1	1	1	1	3.47971e-62
bp0338	putative membrane protein	_	-1.41504	-1.41504	-0.415037	-1	0.222392	-1.58496	-1.58496	-0.584963	-1	0.584963	4	1.5	1.5	3	1.5	3.5	3	1	1	2	1	3	0.00870031	0.00136107	0.088081	0.322235	0.961599	1	1	1	1	1
bp0339	methylated-DNA--protein-cysteine methyltransferase	ogt	0	0	0.584963	-0.584963	0.415037	-1	-1	0	-1	0.584963	1	1	1	1.5	1	2	2	1	1	2	1	3	0.0146857	0.0531687	0.65389	0.220979	0.296505	1	1	1	1	1
bp0340	alkylated DNA repair protein	alkB, aidD	0	0	0	0	0	-1	-1	-1	0	1	1	1	1	1	1	1	2	1	1	1	1	2	0.110958	0.200099	0.795689	0.454731	0.846316	1	1	1	1	1
bp0341	conserved hypothetical protein	_	-1	-0.415037	0.321928	-1.32193	0.485427	-2	-0.415037	0	-2	0.584963	2	1	1.5	2.5	1	3.5	4	1	3	4	1	6	0.0406004	0.758888	0.789887	0.0556668	0.293649	1	1	1	1	1
bp0342	conserved hypothetical protein	_	0	0	0	0	0	0	0	0	0	0	1	1	1	1	1	1	1	1	1	1	1	1	0.837512	0.603893	0.884693	0.0664406	0.536252	1	1	1	1	1
bp0343	putative ATP-binding component of hemin transport system	bhuV	0	0.807355	0.584963	0	0.584963	-0.415037	0.321928	0.321928	-0.321928	0.263034	2	2	3.5	3	3	4.5	4	3	5	5	4	6	0.744603	0.196264	0.942691	0.980691	0.163282	1	1	1	1	1
bp0344	putative hemin permease	bhuU	0	0	1	-0.415037	0.584963	-1	-1	0.584963	-0.584963	0.736966	1	1	1	2	1.5	3	2	1	1	3	2	5	0.353156	0.107984	0.540187	0.707107	0.103755	1	1	1	1	1
bp0345	putative hemin binding protein	bhuT	-0.584963	-0.584963	0	0	1.73697	-1	-1	0	0	1.58496	1.5	1	1	1.5	1.5	5	2	1	1	2	2	6	0.327332	0.117658	0.610875	0.823878	0.00407236	1	1	1	1	1
bp0346	putative hemin transport protein	bhuS	-0.278716	0.0384741	0.2824	-0.152003	0.519374	-0.472068	-0.25634	0.0972972	0	0.542527	37	30.5	38	45	40.5	64.5	43	31	36	46	46	67	0.555791	0.613282	0.678978	0.938779	0.15466	1	0.500207	0.032212	9.98213e-05	1.47582e-09
bp0347	outer membrane heme receptor	bhuR	1.09954	-0.807355	0.584963	1.98272	-0.304855	1.22239	-0.584963	0.415037	2.32193	-0.415037	7	15	4	10.5	41.5	8.5	3	7	2	4	20	3	0.0616312	0.00248526	0.191749	0.0029779	0.387649	1	1	1	1	1
bp0348	heme uptake transmembrane sensor	hurR	1.22239	-0.584963	0	3	0.736966	1	0	0	2.80735	0	1.5	3.5	1	1.5	12	2.5	1	2	1	1	7	1	0.181009	0.00109037	0.304347	0.000754525	0.551171	1	1	1	1	1
bp0349	heme uptake regulator	hurI	1	-0.874469	-0.137504	2.37851	0.847997	0.736966	-1.26303	-0.263034	2.40599	0.847997	5.5	11	3	5	26	9	12	20	5	10	53	18	0.0606429	0.00182076	0.243548	0.000687016	0.0403324	1	1	1	7.65732e-64	1
bp0350	hypothetical protein	_	0.0437214	1.61426	-0.437405	0.273018	1.24793	-0.183712	1.27085	-0.604699	0.357261	1.21556	32.5	33.5	99.5	24	29	57	184	162	444	121	155	281	0.892071	2.06e-09	0.0031606	0.516527	0.00334166	0.00989974	9.83963e-22	1	0.00790238	4.02034e-08
bp0351	putative ferredoxin	_	1.6845	0.514573	1.09954	1.46815	-0.658963	1.1375	0.0473057	0.82103	1.11757	-0.920566	7	22.5	10	15	41.5	9.5	30	66	31	53	115	28	0.00303424	0.384626	0.000785937	0.0185926	0.0428131	2.14621e-17	1	1.15679e-08	5.0751e-63	1
bp0352	hypothetical protein	_	0.222392	-0.584963	1.11548	-0.378512	-2.70044	0.0641303	-0.758992	0.628031	-0.0430687	-1.76553	3	3.5	2	6.5	5	1	22	23	13	34	33	10	0.923568	0.0180486	0.0539748	0.84575	6.52e-06	1	1	1	1	1
bp0353	putative ferredoxin	_	0.910733	-0.643856	0.604071	0.921997	-2.24793	0.549339	-0.965235	0.383915	0.782095	-2.09761	12.5	23.5	8	19	36	4	82	120	42	107	184	25	0.0768442	0.00471678	0.113677	0.0991373	2.3e-08	1.31575e-07	0.0325227	0.00245839	1.54751e-19	0.000599263
bp0354	probable ornithine cyclodeaminase	_	0	-0.415037	0.807355	-0.807355	-1.80735	0	-1.58496	0.415037	0	-3	2	2	1.5	3.5	2	1	6	6	2	8	8	1	0.830104	0.0855228	0.223909	0.629482	0.000106411	1	1	1	1	1
bp0355	transposase	transposase	0.547488	1	0.758992	-0.289507	0.89812	0.142019	0.302563	0.657112	-0.550197	0.16601	6.5	9.5	13	11	9	20.5	26	32	37	41	28	46	0.243987	0.00117033	0.0411328	0.956156	0.0414561	1	0.00213045	1	1	1.20901e-08
bp0356	GntR-family transcription regulator	_	0.19197	0.96721	0.206091	0.0775094	0.793909	0	0.74427	0.0289999	0.156303	0.804276	133.5	152.5	261	154	162.5	267	197	197	330	201	224	351	0.627502	8.97e-05	0.979198	0.632759	0.026758	0.00209564	5.99024e-09	0.0334988	0.000186839	3.04781e-11
bp0357	putative membrane protein	_	-0.942667	-0.670295	-0.100929	-0.11984	0.0207586	-1.24101	-1.08573	-0.308122	-0.584963	0.0339473	74	38.5	46.5	69	63.5	70	104	44	49	84	56	86	0.0300118	0.00026426	0.141551	0.853322	0.895285	1	0.011272	1	0.187428	0.0728534
bp0358	putative membrane protein	_	0.90837	0.403897	0	1.28141	0.387023	0.465664	0	-0.222392	1.03953	0.222392	32.5	61	43	32.5	79	42.5	21	29	21	18	37	21	0.0373313	0.338251	0.377017	0.0337376	0.425122	1	1	1	1	1
bp0359	conserved hypothetical protein	_	-0.138976	-0.707819	0.844722	0.234055	-0.874469	-0.440573	-0.962525	0.658963	0.115477	-0.862496	49	44.5	30	88	103.5	48	76	56	39	120	130	66	0.698355	0.000181902	0.00076582	0.443426	0.000863074	0.0506909	0.0866603	5.13038e-07	1.7878e-10	0.0468387
bp0360	probable aldehyde dehydrogenase	_	-0.946561	-1.23607	0.411631	-1.13955	-1.09516	-1.09954	-1.40439	0.289507	-1.08092	-1.1964	53	27.5	22.5	70.5	32	33	45	21	17	55	26	24	0.0218108	1.27e-08	0.287616	0.138973	4.93e-05	1	1	0.00461519	1	1
bp0361	conserved hypothetical protein	_	-0.662965	-1	0.424498	-0.814444	-1.5025	-0.807355	-1.10692	0.280108	-0.695145	-1.5025	19	12	9.5	25.5	14.5	9	56	32	26	68	42	24	0.206593	1.82e-05	0.372802	0.399335	3.51e-05	0.436828	0.00451024	0.0130629	0.0226572	0.23589
bp0362	CDP-6-deoxy-delta-3,4-glucoseen reductase	_	-1.65208	-1.65208	0.241008	-1.70044	-0.530515	-1.70044	-1.70044	0	-1.37851	-0.530515	11	3.5	3.5	13	4	9	13	4	4	13	5	9	0.00773176	2.47e-07	0.789301	0.0737774	0.114054	1	1	1	1	1
bp0363	probable extracellular solute-binding protein	_	-0.24664	-0.605721	-0.0207586	-0.408085	-0.750972	-0.452512	-0.842459	-0.176878	-0.353637	-0.768674	35	29.5	23	34.5	26	20.5	52	38	29	46	36	27	0.566391	0.000903961	0.299011	0.784749	0.0203051	0.0442406	0.420026	0.85999	0.0295198	1
bp0364	putative exported protein	_	0.434403	0.260867	-0.179706	0.0577155	0.689071	0	-0.130061	-0.431716	-0.296982	0.661198	55.5	75	66.5	49	51	79	58	58	53	43	35	68	0.256131	0.726057	0.0613902	0.675137	0.0498059	0.00124324	0.17557	1	0.103064	0.000228768
bp0365	transposase	transposase	-0.145541	1.39023	0.678982	-0.873711	1.33191	-0.176427	1.16183	0.588468	-0.84101	1.21134	99	89.5	259.5	158.5	86.5	399	137	123	311	206	115	477	0.720098	3.18e-08	0.0147284	0.253231	8.66e-05	0.0119072	1.85385e-17	1.70733e-06	0.0138298	3.82217e-50
bp0366	putative universal stress protein (Pseudogene)	_	-0.977974	0.480133	0.275313	-1.23879	1.55823	-1.13289	0.183963	0.0786098	-1.11366	1.55923	97.5	49.5	136	118	50	347.5	125	57	142	132	61	389	0.0842043	0.231182	0.694259	0.137951	1.69e-05	1	0.000864839	0.0240119	0.249296	4.05158e-42
bp0367	putative membrane protein	_	-0.514573	0.0931094	0	-0.584963	1.75132	-0.777608	-0.192645	-0.192645	-0.392317	1.63005	15	10.5	16	15	10	50.5	24	14	21	21	16	65	0.330324	0.785754	0.477632	0.628372	8.29e-05	1	1	1	1	9.65889e-31
bp0368	NADP-specific glutamate dehydrogenase	gdhA	-0.591115	-0.450252	-0.510195	0.354777	0.133524	-0.955146	-0.711875	-0.711875	0.229482	0.164387	117.5	78	86	82.5	105.5	90.5	95	49	58	58	68	65	0.134464	0.00536557	0.000130487	0.308371	0.909482	0.658987	1	0.859698	0.0418073	0.387339
bp0369	putative endonuclease	_	0.574445	-0.0606414	0.171089	0.740684	-0.283658	0.13217	-0.452792	-0.0268666	0.460417	-0.293731	206.5	307.5	198	232.5	388.5	191	271	297	198	266	366	217	0.158553	0.23022	0.865126	0.125625	0.235151	0.000962463	0.258831	0.0799091	1.127e-05	0.0992472
bp0370	orotate phosphoribosyltransferase	pyrE	-0.270089	0.134301	0.584963	0.123575	0.266939	-0.465664	-0.185556	0.389947	0.211504	0.227806	41	34	45	61.5	67	74	58	42	51	76	88	89	0.507058	0.844211	0.0534536	0.566764	0.567623	0.0497882	0.305105	0.000198423	2.81564e-09	3.15468e-09
bp0371	glutamyl-tRNA(GLN) amidotransferase subunit B	gatB	-0.164456	-0.256672	-0.992051	0.996031	1.08092	-0.270961	-0.517399	-1.16746	1.1968	1.04372	181	161.5	151.5	91	181.5	192.5	146	121	102	65	149	134	0.669245	0.0362417	1.14e-10	0.0409291	0.000611581	0.0312287	0.332465	0.0137497	0.00212978	0.0159258
bp0372	glutamyl-tRNA(GLN) amidotransferase subunit A	gatA	-1.19794	-1.03747	-0.859137	-0.25634	1.35509	-0.724366	-0.85561	-1	0.610053	1.33703	39	17	19	21.5	18	55	38	23	21	19	29	48	0.0262339	1.51e-07	4.79e-06	0.950175	0.000570174	1	1	1	1	4.69755e-05
bp0373	glutamyl-tRNA(GLN) amidotransferase subunit C	gatC	0.060121	-0.0310269	-0.467126	0.819428	-0.0874628	-0.517399	-0.76356	-0.697971	0.485427	0	23.5	24.5	23	17	30	16	73	51	43	45	63	45	0.939231	0.367478	0.00564649	0.14697	0.688862	0.0780869	0.375595	0.582174	0.00377045	0.904991
bp0374	rod shape-determining protein	mreB, envB, rodY	-0.504986	-0.617334	-0.294052	0.179218	-0.978507	-0.780902	-0.862306	-0.469163	0.117039	-0.974108	653.5	460.5	426	533	603.5	270.5	688	401	379	497	539	253	0.169549	0.000330924	0.00767981	0.519514	0.00254173	0.685168	1	1	0.0984647	0.185146
bp0375	rod shape-determining protein	mreC	-1.48981	-0.686842	-0.618129	-0.644905	0.0494687	-1.63941	-0.982298	-0.830075	-0.447459	0.0627358	66	23.5	41	43	27.5	44.5	80	26	41	45	33	47	0.00259825	0.00524832	3.44e-05	0.565146	0.890008	0.533873	0.0465333	0.0708014	0.978519	1
bp0376	rod shape-determining protein	mreD	-1.55254	-0.704544	-0.93587	-0.436099	-0.436099	-1.63005	-0.893085	-1.06817	-0.199309	-0.430634	22	7.5	13.5	11.5	8.5	8.5	65	21	35	31	27	23	0.00890348	0.026399	7.45e-05	0.796595	0.309172	0.626588	0.0991251	0.0094024	0.872722	0.0185431
bp0377	penicillin-binding protein 2	mrdA, pbpA	-0.72738	-0.0709665	-0.72738	0.204539	-1.40551	-0.980371	-0.307182	-0.904422	0.269187	-1.37851	125	75.5	119	75.5	87	28.5	73	37	59	39	47	15	0.051478	0.379493	2.01e-06	0.450678	4.71e-07	0.806479	0.179494	0.213769	0.078617	7.21258e-14
bp0378	rod shape-determining protein	mrdB, rodA	-0.181607	0.229026	-0.98457	0.953206	-1	-0.446064	0	-1.14684	0.929611	-1.07039	93	82	109	47	91	23.5	93	69	94	42	80	20	0.622776	0.868338	6.64e-08	0.0482306	0.00721522	0.0508133	0.0142988	0.00157963	0.00908834	1.5985e-09
bp0379	putative L-lactate dehydrogenase	ldh	-0.713615	0.65903	-0.726912	-1.0614	3.33158	-0.889442	0.467533	-0.889442	-0.91951	3.29507	357.5	218	564.5	216	103.5	2174.5	452	244	625	244	129	2395	0.0647053	0.0192307	0.000122924	0.178881	5.8e-18	1	9.47628e-05	0.546582	1	1.04521e-96
bp0380	putative Sodium:sulfate symportert	_	-0.826542	0.449501	-0.640446	-0.780498	2.20973	-0.963377	0.247671	-0.80151	-0.672638	2.28505	1835.5	1035	2506.5	1177.5	685.5	5447	1478	758	1756	848	532	4133	0.0307694	0.096397	0.00117696	0.374965	1.97e-09	1	0.0821718	1	1	3.20474e-10
bp0381	putative TetR-family transcriptional regulator	_	-0.39486	-0.195551	0.334069	-0.83996	0	-0.477322	-0.40828	0.126377	-0.589624	-0.0187366	71	54	62	89.5	50	89.5	142	102	107	155	103	153	0.29056	0.104375	0.45568	0.284393	0.79669	0.0595831	0.984109	0.0258129	0.0326113	0.00103771
bp0382	putative hydrolase	_	-0.839535	-1	-0.133267	-0.253757	1	-0.536053	-0.857981	-0.214125	0.0565835	1.02857	17	9.5	8.5	15.5	13	31	29	20	16	25	26	51	0.0946112	6.6e-05	0.197925	0.954828	0.0233262	1	1	1	1	5.29651e-12
bp0383	acetylglutamate kinase	argB	-0.121991	-0.165059	0.309825	-0.0838927	1.04781	-0.399065	-0.391609	0.153422	-0.167692	1.08791	407	374	363	504.5	476	1043	508	386	388	565	503	1201	0.743049	0.0870968	0.545418	0.835305	0.00227321	0.10058	0.323681	0.0178727	0.0105154	2.16764e-15
bp0385	putative exported protein	_	0.540245	-0.248089	-0.481289	0.898914	0.322651	0.234275	-0.530937	-0.662965	0.834576	0.321928	278.5	405	234.5	199.5	372	249.5	380	447	263	240	428	300	0.198761	0.0309742	0.000369937	0.0802617	0.499679	0.000655371	0.741837	1	0.00133779	0.14429
bp0386	putative thioredoxin	_	0.461678	0.412975	-0.00412789	0.43556	0.695024	0.1414	0.0926967	-0.20213	0.355787	0.633618	175	241	233	174.5	236	282.5	436	482	466	379	485	588	0.219012	0.242557	0.257106	0.271664	0.0483704	0.000840884	0.00755311	0.303925	0.000654465	1.13154e-05
bp0387	putative exported protein	_	-0.535667	-0.00773565	-0.0630787	-0.207691	0.824523	-0.699421	-0.307734	-0.238787	-0.141356	0.78799	93.5	64.5	93	89.5	77.5	158.5	177	109	143	150	136	259	0.181723	0.393661	0.152715	0.989158	0.00960909	0.253888	0.264217	0.4573	0.0261936	2.79919e-07
bp0388	probable phosphosugar isomerase	_	-0.68203	-0.867896	-0.331844	-0.116514	0.175442	-0.551985	-0.942775	-0.434628	0.375039	0.149747	73	45.5	40	58	53.5	65.5	173	118	90	128	166	142	0.0721021	1.37e-05	0.00570015	0.884503	0.777741	0.0939863	0.309552	1	0.00219966	0.0578643
bp0389	conserved hypothetical protein (Pseudogene)	_	0	0	0	0	0	0	0	0	0	0	1	1	1	1	1	1	1	1	1	1	1	1	0.0685245	0.864905	0.19158	0.887634	0.359789	1	1	1	1	1
bp0390	putative tetrapyrrole methylase	_	-1	-1	0	-1	0.321928	-1.58496	0	0	-1.58496	0	2	1	1	2	1	2.5	3	1	3	3	1	3	0.128021	0.0562251	0.589194	0.057665	0.592629	1	1	1	1	1
bp0391	methylated-DNA--protein-cysteine methyltransferase	ogt	-0.36257	0.152003	0.415037	-0.777608	-0.263034	-0.289507	0	0.241008	-0.378512	-0.115477	4.5	3.5	5	6	3.5	5	11	9	11	13	10	12	0.598871	0.611529	0.763028	0.618974	0.751592	1	1	1	1	1
bp0392	transposase	transposase	0.321928	1.32193	0.807355	-0.222392	0.85561	0.237039	0.389947	0.63743	-0.438121	0.192645	6	7.5	15	10.5	9	19	27	33	38	42	31	48	0.436261	2.22e-05	0.0320481	0.922117	0.0567544	1	0.000282202	1	1	3.2244e-10
bp0393	putative membrane protein (Pseudogene)	_	0.584963	0.68281	0.306661	0.303392	1.72154	0.0703893	0.263034	0.137504	-0.211504	1.39855	19	28.5	30.5	23.5	29	77.5	20	21	24	22	19	58	0.21981	0.0458422	0.674836	0.499664	3.72e-06	1	1	1	1	2.25215e-40
bp0394	putative membrane protein	_	-3.56071	-1.12776	0.975338	-5.85798	-2.21412	-3.60881	-1.47131	0.769702	-5.70044	-2.24101	29.5	2.5	13.5	58	1	12.5	61	5	22	104	2	22	1.82e-09	1.32e-07	0.000110184	2.32e-10	1.85e-10	8.05598e-22	3.5006e-07	9.59133e-10	3.98097e-78	0.0388314
bp0395	putative exported protein	_	-0.602665	-0.0721498	-0.270089	-0.563901	1.10236	-0.823122	-0.353637	-0.436099	-0.387023	1.08246	20.5	13.5	19.5	17	11.5	36.5	23	13	18	17	13	36	0.330464	0.440843	0.079134	0.724489	0.00985026	1	1	1	1	1
bp0396	putative membrane protein	_	-0.868755	-0.304855	-0.932886	0.347923	-0.137504	-1	0.0223678	-1.14202	0.351472	-0.157541	21	11.5	17	11	14	10	64	32	65	29	37	26	0.0836618	0.0837294	2.61e-05	0.438859	0.59915	1	0.101958	0.00188821	0.13283	0.132309
bp0397	conserved hypothetical protein	_	-0.906891	1.63743	-3.49185	3.2854	1.58496	-2	1.29278	-3.32193	2	1.80735	22.5	12	70	2	19.5	6	20	5	49	2	8	7	0.10727	3.21e-08	5.63e-27	0.000100559	0.000676485	1	1.62746e-25	1	1	1
bp0398	putative membrane protein	_	-1.88982	1.48215	-3.97728	2.39232	2	-2.58496	1.11548	-4.16993	2	1.58496	31.5	8.5	88	2	10.5	8	18	3	39	1	4	3	0.000470763	1.3e-05	2.51e-38	0.00119749	1.88e-05	1	2.95944e-15	1	1	1
bp0399	putative glycosyl transferase	_	-1.48543	0.75743	-2.22239	0.830075	1.78427	-2.20163	0.430634	-2.9386	0.415037	2.11548	21	7.5	35.5	4.5	8	15.5	23	5	31	3	4	13	0.00578274	0.0648326	5.12e-16	0.146535	1.2e-05	1	1	1	1	1
bp0400	putative acetyltransferase (pseudogene)	_	-1.1375	-0.0331669	-0.137504	-0.567041	0.906891	-1.6477	-0.467126	-0.384664	-0.777608	0.584963	22	10	21.5	20	13.5	37.5	47	15	34	36	21	54	0.0291992	0.355662	0.110759	0.595793	0.0140907	0.826715	1	1	0.579162	0.000451162
bp0401	transposase (Pseudogene)	transposase (Pseudogene)	0.283793	0.584963	0.724366	-0.618571	0.0740006	0.142019	0.567041	0.584963	-0.485427	0.280108	46	56	69	76	49.5	80	28	32	40	42	30	51	0.419857	0.0659466	0.00621063	0.494458	0.941592	1	1.05254e-05	1	1	3.90881e-11
bp0402	putative sodium/glutamate symport carrier protein	gltS, gltC	-0.95109	0.517058	0.4458	-1.60334	0.541709	-1.15754	0.311944	0.271302	-1.54432	0.625604	29	15	41.5	39.5	13	57.5	29	13	36	35	12	54	0.042633	0.0950831	0.242974	0.0607239	0.142485	1	0.000553378	1	1	2.16675e-13
bp0403	putative exported protein	_	-1.18442	0.565597	0.604071	-1.7885	0.980891	-1.41504	0.321928	0.321928	-1.73697	0.925999	12.5	5.5	18.5	19	5.5	37.5	8	3	10	10	3	19	0.0320739	0.134914	0.114209	0.0379614	0.0439894	1	1	1	1	1
bp0404	putative short-chain fatty acids transporter	atoE	-0.200952	0.0731477	-0.718889	0.1643	1.93836	-0.244307	-0.193681	-0.901436	0.431951	1.83813	211.5	184	222.5	128.5	144	492.5	198	168	174	106	143	379	0.607038	0.609787	5.4e-07	0.534638	9.4e-09	0.0370473	0.144915	0.475449	0.0623729	3.01636e-11
bp0405	putative membrane protein	_	-0.712718	-0.456378	-0.0752881	-0.807355	1.62727	-0.971986	-0.847997	-0.293731	-0.725378	1.60805	29.5	18	21.5	28	16	86.5	152	78	85	124	75	378	0.168088	0.00805921	0.200212	0.438462	5.21e-05	0.918674	0.140206	1	0.342097	5.15929e-24
bp0406	DNA polymerase III, epsilon chain	d_Q, mutD	-0.789433	-0.807355	-0.471072	-0.318361	-0.429393	-0.934112	-1.06904	-0.632943	-0.225881	-0.380604	70	40.5	40	50.5	40.5	37.5	107	56	51	69	59	53	0.0343079	5.88e-05	0.000421761	0.8782	0.113364	0.694318	0.0178838	0.652882	0.151674	0.769918
bp0407	probable membrane protein (Pseudogene)	_	0.217231	0.350497	0.137504	0.0797272	1.37346	-0.0824622	0	-0.0824622	0	1.12199	40	46.5	51	44	46.5	114	18	17	18	17	17	37	0.57542	0.408778	0.853962	0.675548	0.000123933	1	1	1	1	1
bp0408	transposase	transposase	0.31034	0.578536	0.910733	-0.600393	-0.139551	0.169925	0.454566	0.657112	-0.602665	-0.0356239	37.5	46.5	56	70.5	46.5	64	26	27	37	41	27	40	0.440894	0.0880822	0.000316298	0.513967	0.396994	1	0.000132913	1	1	1
bp0409	N-terminal region of elongation factor G (Pseudogene)	fusA', fus', far'	-0.205469	0.622765	1.21324	-0.873552	0.897314	-0.554968	0.295007	1.00605	-1.04289	0.880493	56.5	49	87	131	71.5	244	119	81	146	239	116	440	0.570128	0.0665946	3.35e-07	0.2592	0.00840966	0.0997006	0.000417488	1.51462e-14	0.000929877	9.22038e-67
bp0410	putative universal stress protein	_	-0.644694	0.639598	0.697482	-0.896394	1.03187	-0.759206	0.398573	0.531212	-0.776918	1.01584	807.5	516.5	1258	1309.5	703.5	2677.5	2069	1223	2730	2990	1745	6046	0.122785	0.0248274	0.00673771	0.270744	0.00175247	0.793874	0.00277908	0.000612151	0.0828164	5.76018e-19
bp0411	conserved hypothetical protein	_	-0.465664	0.215268	0.0489096	-0.633872	1.12286	-0.635236	-0.0502732	-0.0713846	-0.479168	1.07138	43.5	31.5	50.5	45	29	98	145	94	141	138	99	290	0.305604	0.921824	0.434301	0.572145	0.000692387	0.171574	0.080887	0.265328	0.0358799	1.12172e-15
bp0412	putative GntR-family transcriptional regulator	_	-1	-0.415037	-0.415037	-1	2.36923	-1.58496	-1.58496	-0.584963	-1	2.16993	4	2	3	3	1.5	15.5	3	1	1	2	1	9	0.111371	0.106668	0.134152	0.184835	2.45e-08	1	1	1	1	1
bp0413	C-terminal region of elongation factor G (Pseudogene)	fusA', fus', far'	0.180572	0.485427	-0.206451	-0.241008	1.50901	0	0.321928	0	-0.415037	1.32193	7.5	8.5	10.5	6.5	5.5	18.5	4	4	5	4	3	10	0.655443	0.251407	0.173357	0.979411	0.00025145	1	1	1	1	1
bp0414	putative Mg(2+) transporter	_	-0.157541	0.229482	0.271302	-0.321928	1.28011	-0.378512	0.0544478	0.157541	-0.334419	1.2713	14.5	13	17	17.5	14	42.5	26	20	27	29	23	70	0.784959	0.728751	0.670509	0.865254	0.00115094	1	1	1	1	3.26699e-28
bp0415	putative membrane protein	_	-0.183446	0.219313	-0.0888093	-0.169925	0.380272	-0.425306	-0.0627358	-0.232661	-0.192645	0.263034	33.5	29.5	39	31.5	28	41	47	35	45	40	35	48	0.691297	0.803915	0.162949	0.920229	0.381541	0.0485366	0.120748	1	0.0170548	0.00478597
bp0416	conserved hypothetical protein	_	-1.1375	0.125531	0	-1.1375	1.24101	-1.32193	0	0	-1.32193	1	5.5	2.5	6	5.5	2.5	13	5	2	5	5	2	10	0.0751542	0.946528	0.556915	0.194395	0.0030442	1	1	1	1	1
bp0417	probable enoyl-CoA hydratase	_	0	0	0.584963	-0.584963	0.736966	0	0	1	-1	1	1	1	1	1.5	1	2.5	1	1	1	2	1	4	0.24633	0.371006	0.029644	0.0741856	0.162683	1	1	1	1	1
bp0418	putative exported protein	_	-0.584963	1.41504	0.415037	-1	0.584963	0	2	1	-1	0.584963	1.5	1	4	2	1	3	1	1	4	2	1	3	0.215505	0.000458977	0.633355	0.1521	0.161675	1	1	1	1	1
bp0419	LysR-family transcriptional regulator	_	0.126008	1.33787	0.542356	-0.305317	1.27315	-0.161062	1.06457	0.358048	-0.388854	1.27684	126	137.5	318.5	183.5	148.5	443.5	142	127	297	182	139	441	0.72987	3.87e-08	0.0861983	0.87094	0.000258815	0.0107667	1.13385e-14	0.000291414	0.00224474	8.24131e-39
bp0420	probable acyl-CoA dehydrogenase	_	-1.58496	-1.58496	0	-1.58496	0.917538	-2	-2	0	-2	0.584963	4.5	1.5	1.5	4.5	1.5	8.5	4	1	1	4	1	6	0.0102521	0.000188329	0.507809	0.17244	0.0132779	1	1	1	1	1
bp0421	putative acyl-CoA dehydrogenase	_	0	0	0	0	0	0	0	0	0	0	1	1	1	1	1	1	1	1	1	1	1	1	0.438794	0.38241	0.386766	0.411715	0.236284	1	1	1	1	1
bp0422	probable thiolase	_	-1	0.584963	1	-2	0	-1	0	1	-2	-0.415037	2	1	3	4	1	4	2	1	2	4	1	3	0.196646	0.243323	0.00993415	0.0113494	0.322289	1	1	1	1	1
bp0423	putative fatty acid CoA ligase (Pseudogene)	_	-0.152003	0.632268	0.925999	-1.34104	1.05585	-0.485427	0.192645	0.652077	-1.45943	1.06413	10	9	15.5	19	7.5	39.5	7	5	8	11	4	23	0.778014	0.11551	0.00490931	0.102724	0.00545901	1	1	1	1	1
bp0424	transposase	transposase	0.862496	1.39855	0.932886	-0.304855	0.561879	0.263034	0.402098	0.758992	-0.758992	0	5.5	10	14.5	10.5	8.5	15.5	26	30	37	44	26	44	0.06743	3.68e-06	0.00472737	0.874402	0.250583	1	0.000680426	1	1	6.901e-08
bp0425	probable LysR-family transcriptional regulator	_	-0.882643	-0.0752881	-0.328054	-0.747234	1	-1	-0.245112	-0.415037	-0.678072	1	29.5	16	28	23.5	14	47	32	16	27	24	15	48	0.0896251	0.235725	0.0106869	0.474628	0.00572167	1	1	1	1	3.16282e-07
bp0426	cold shock protein	cspA	1.49312	0.486334	0.0499685	1.3207	-0.276604	1.11175	0.0401943	-0.0900753	1.06711	-0.476965	340.5	958.5	477	352.5	880.5	291	1520	3287	1565	1428	2992	1026	0.00480094	0.153944	0.578553	0.0585453	0.315621	3.14416e-13	0.0182522	0.155665	8.71608e-11	0.494119
bp0427	putative exported protein	_	-1.12928	-0.428843	1.1375	-2.45943	-1.01886	-1.70044	-0.825971	0.962525	-2.7885	-1.078	17.5	8	13	38.5	7	19	39	12	22	76	11	36	0.0310416	0.010214	2.58e-05	0.00212771	0.00181239	1	1	8.60481e-13	1	1
bp0428	putative GntR-family transcriptional regulator	_	0.138605	0.833103	0.20847	-0.108934	1.33966	-0.0641303	0.615989	0.0614005	-0.0614005	1.21594	119	131	212	137.5	127.5	348	184	176	282	192	184	446	0.718892	0.00388715	0.979304	0.861282	8.78e-05	0.00449079	1.49821e-07	0.0321584	0.00163857	4.52946e-22
bp0429	delta-1-pyrroline-5-carboxylate dehydrogenase precursor	_	-0.36257	0.473931	-0.263034	-0.447459	1.22239	-0.222392	0.36257	-0.222392	-0.263034	1.22239	9	7	12.5	7.5	5.5	17.5	7	6	9	6	5	14	0.379039	0.36796	0.0545785	0.690316	0.00657919	1	1	1	1	1
bp0430	short-chain fatty acids transporter	_	0.485427	1.04731	0	0.137504	1.63227	0.440573	0.836501	-0.106915	0.29956	1.54749	15	21	31	15	16.5	46.5	14	19	25	13	16	38	0.311541	0.000245349	0.409366	0.59129	2.44e-05	1	1	1	1	1
bp0431	putative molybdopterin oxidoreductase	_	-0.137504	0.447459	0	0.0641303	1.15528	-0.584963	0.415037	0	0	1.22239	11	10	15	11	11.5	24.5	3	2	4	3	3	7	0.749518	0.309173	0.343446	0.684247	0.00225681	1	1	1	1	1
bp0432	conserved hypothetical protein	_	0.357552	0.357552	1.39232	-1.14439	-0.691878	0.0324215	0.125531	1.22707	-1.29418	-0.709221	16	20.5	20.5	42	19	26	44	45	48	103	42	63	0.484274	0.4752	4.14e-07	0.169691	0.0326268	0.000534653	0.0110662	1.34376e-21	0.000825632	1.71119e-07
bp0433	probable LysR-family transcriptional regulator	_	-0.065095	-0.180572	-0.065095	0.335184	0.420576	-0.387023	-0.563901	-0.229482	0.271302	0.351472	34	32.5	30	32.5	41	43.5	34	26	23	29	35	37	0.836416	0.099319	0.212013	0.413104	0.351951	1	1	1	1	1
bp0434	putative exported protein (Pseudogene)	_	0.356144	0.641546	1.28688	-0.801454	0.177787	0.0931094	0.341037	1.09311	-0.830075	0.129283	12.5	16	19.5	30.5	17.5	34.5	15	16	19	32	18	35	0.464977	0.0848611	6.93e-06	0.376681	0.838066	1	1	1	1	1
bp0435	putative dehydratase/racemase	_	-0.736966	-0.321928	0.263034	-1.58496	0.222392	-1.58496	-0.584963	0	-1.58496	0	2.5	1.5	2	3	1	3.5	3	1	2	3	1	3	0.14834	0.286992	0.869344	0.068532	0.779065	1	1	1	1	1
bp0436	conserved hypothetical protein	_	0.770518	0.0824622	-0.0874628	1.39232	1.08746	0.378512	-0.0740006	-0.234465	1.16046	1.04182	8.5	14.5	9	8	21	17	20	26	19	17	38	35	0.174757	0.810909	0.274053	0.0424169	0.010924	1	1	1	1	1
bp0437	LysR-family transcriptional regulator	_	0.185867	-0.0365259	0.378512	0.0410273	0.566347	-0.0641303	-0.23816	0.204358	0.026967	0.57586	40	45.5	39	52	53.5	77	46	44	39	53	54	79	0.623094	0.372391	0.357534	0.673578	0.0997489	0.00141713	0.475794	0.00573464	1.66903e-05	5.73912e-12
bp0438	conserved hypothetical protein	_	0.807355	0.831684	0.287163	0.755148	1.35944	0.450661	0.584963	0.0238467	0.444302	1.34539	84	147	149.5	102.5	173	263	60	82	90	61	83	155	0.0503436	0.0054267	0.688085	0.178938	9.79e-05	3.01642e-06	8.15053e-07	0.0994729	2.32272e-06	5.69474e-25
bp0439	transposase	transposase	0.523562	0.689299	0.837943	-0.289507	0.0785334	0.206451	0.454566	0.713696	-0.403356	0.134301	40	57.5	64.5	71.5	58.5	75.5	25	30	37	41	31	45	0.165594	0.0299732	0.00200752	0.894663	0.935821	1	0.000103989	1	1	3.76036e-12
bp0440	N-terminal region of isovaleryl-CoA dehydrogenase (Pseudogene)	_	0.790077	0.944858	1.06178	0.137242	0.890868	0.198546	0.502222	0.84747	-0.391493	1	120	207.5	231	250.5	275.5	464.5	304	350	432	547	417	1094	0.0475051	0.000161648	2.08e-06	0.5722	0.0117622	0.000132268	9.10027e-07	1.24097e-10	1.36784e-06	4.05671e-57
bp0441	MerR-family transcriptional regulator	_	0.695994	0.629162	0.318076	0.72923	-0.58111	0.377367	0.300954	0.134797	0.60514	-0.792195	75	121.5	116	93.5	155	62.5	194	252	239	213	324	123	0.0804131	0.0448086	0.515083	0.124154	0.0202747	9.74295e-06	0.000636589	0.0249705	1.68824e-09	0.878244
bp0442	metallo-beta-lactamase family protein	_	0.483962	0.305668	0.76761	0.21981	-0.957167	0.257917	0.127718	0.576166	0.32516	-0.888261	633.5	886	783	1078.5	1256	555.5	658	788	720	981	1229	530	0.183808	0.51222	0.00207241	0.459506	0.000964281	0.00269682	0.0120893	0.000109271	1.0646e-07	0.121172
bp0443	transposase	transposase	0.862496	1.54057	0.932886	-0.304855	0.929611	0.289507	0.567041	0.63743	-0.534336	0.131245	5.5	10	16	10.5	8.5	20	27	33	40	42	29	46	0.115263	5.94e-07	0.00821024	0.916194	0.0381508	1	5.55948e-06	1	1	8.1774e-09
bp0444	C-terminal region of isovaleryl-CoA dehydrogenase (Pseudogene)	_	0.285672	0.223896	0.051715	0.404842	1.28904	-0.0339473	-0.178337	-0.159478	0.256775	1.23306	68.5	83.5	80	71	94	173.5	86	84	76	77	92	181	0.451478	0.862504	0.408972	0.279263	2.69e-05	0.00245212	0.320003	0.418326	0.000653564	7.87493e-16
bp0445	isocitrate dehydrogenase kinase/phosphatase (Pseudogene)	aceK	0.600393	0.976541	0.403356	-0.0356239	1.18161	0.263034	0.765535	0.263034	-0.125531	1.11548	15.5	23.5	30.5	20.5	20	46.5	10	12	17	12	11	26	0.217694	0.000642453	0.449466	0.80952	0.00333541	1	1	1	1	1
bp0447	acetyl-CoA acetyltransferase	_	-0.0181473	0.169925	0	-0.152003	0.906891	-0.203533	-0.0780025	-0.118644	-0.129283	0.870717	40	39.5	45	40	36	75	38	33	36	35	32	64	0.977124	0.942496	0.366775	0.95279	0.00684771	1	0.140896	1	1	5.16518e-11
bp0448	carboxyltransferase subunit of acetyl-CoA carboxylase	accB	0	0.459432	0	0.321928	1.08746	-0.584963	0	-0.584963	0.584963	1.32193	4	4	5.5	4	5	8.5	3	2	3	2	3	5	0.815237	0.788032	0.261478	0.459045	0.0127303	1	1	1	1	1
bp0449	biotin carboxylase subunit of acetyl-CoA carboxylase	accA, accC, FabG	0	-0.415037	-0.415037	0	1.41504	0	0	0	0	0	2	2	1.5	1.5	1.5	4	1	1	1	1	1	1	0.92662	0.0958146	0.278505	0.882107	0.0435462	1	1	1	1	1
bp0450	conserved hypothetical protein	_	-1.5025	-0.917538	-0.765535	-0.862496	-0.234465	-1.29662	-0.889442	-0.913288	-0.480626	-0.206451	17	6	9	10	5.5	8.5	113	46	61	60	43	52	0.0186479	0.000511644	0.000196345	0.470643	0.506568	1	0.074668	0.0852982	1	0.492012
bp0451	succinylornithine transaminase	argM, astC, cstC	-0.643856	-0.547488	-0.574371	0.0401394	-0.00907358	-0.906891	-0.780358	-0.747692	0.0213737	0	237.5	152	162.5	159.5	164	158.5	225	120	131	134	136	134	0.0854492	0.000334809	2.18e-05	0.67176	0.722535	0.87575	1	1	0.143644	0.979555
bp0452	putative exported protein	_	-0.523562	-0.938599	0.231326	-0.584963	0.454566	-0.70044	-1.37851	0	-0.530515	0.469485	11.5	8	6	13.5	9	18.5	13	8	5	13	9	18	0.407339	0.000313082	0.896918	0.59807	0.275974	1	1	1	1	1
bp0453	low-specificity D-threonine aldolase	_	0.480329	0.467505	0.374396	0.330149	0.907806	-0.0962153	0.0458037	0.175087	-0.271302	1	40.5	56.5	56	52.5	66	98.5	31	29	32	35	29	70	0.191081	0.197289	0.400122	0.368277	0.007462	1	0.054461	1	1	1.40723e-20
bp0454	putative exported protein	_	0.857507	-0.206451	-0.708621	0.977369	-0.172735	0.569736	-0.488839	-0.890653	0.978784	-0.203214	210	380.5	182	128.5	253	114	254	377	181	137	270	119	0.0266448	0.0605176	6.93e-07	0.0438695	0.332324	1.64651e-06	0.410572	0.456233	0.00179561	0.95239
bp0455	putative membrane protein	_	0.488802	-0.292664	-1.0335	0.675649	-0.411814	0.205319	-0.602036	-1.23947	0.712718	-0.469485	152.5	214	124.5	74.5	119	56	85	98	56	36	59	26	0.188341	0.0272921	2.44e-10	0.117094	0.0868344	0.000158612	0.773702	0.00500104	0.0498364	0.00740615
bp0456	putative heme receptor	hemC	0.4975	-0.661198	-3.76553	1.1375	1.58496	0.321928	-1	-4	1	1.58496	34	48	21.5	2.5	5.5	7.5	16	20	8	1	2	3	0.232525	0.000542783	4.36e-38	0.103033	0.000959858	1	1	1	1	1
bp0457	conserved hypothetical protein	_	0.506119	0.976302	0.563186	-0.363668	0.747024	0.253448	0.590609	0.367519	-0.276935	0.598622	445	632	875.5	657.5	511	1103.5	1358	1620	2048	1752	1446	2653	0.161926	3.72e-05	0.0511642	0.796453	0.039037	0.00174331	3.84089e-05	0.00163958	0.0071894	1.56913e-09
bp0458	probable aminoacyl-tRNA synthetase (Pseudogene)	_	-0.667425	-0.710493	0.199309	-1.04731	1.5615	-0.656046	-1.24101	0.0544478	-0.710493	1	27	17	16.5	31	15	91.5	52	33	22	54	33	108	0.271812	0.000710813	0.966199	0.294089	0.000341994	0.220672	0.00410942	0.0920715	0.0666162	6.73794e-17
bp0459	putative membrane protein	_	-0.46269	-0.113742	0.0206842	-0.276445	-0.215563	-1	-0.50696	-0.200299	-0.600393	-0.197037	138.5	100.5	128	140.5	116	121	54	27	38	47	31	41	0.211151	0.167124	0.339889	0.912239	0.282419	0.820183	0.811991	0.307145	0.125538	0.169232
bp0460	DNA topoisomerase iii	topB	-0.0212233	0.430413	0.341398	-0.306557	-0.905897	-0.257521	0.190785	0.170398	-0.290137	-0.910203	1575	1552	2122.5	1995.5	1613.5	1065	678	568	775	763	624	406	0.952268	0.132358	0.423346	0.861036	0.00131602	0.194219	0.0437518	0.204281	0.135085	1
bp0461	putative exported protein	_	-0.169925	-0.194173	0.113009	-0.0917925	-0.560468	-0.439285	-0.344648	-0.0365259	-0.115477	-0.478047	67.5	60	59	73	68.5	49.5	80	59	63	78	72	56	0.65454	0.109049	0.61257	0.825515	0.0245828	0.0438077	0.627448	0.119475	0.00490723	0.360035
bp0462	ABC-transporter, ATP-binding component	_	-1	-0.347923	0	-1.22239	-0.807355	-1.10692	-0.485427	-0.163499	-0.943416	-0.473931	14	7	11	14	6	8	28	13	20	25	13	18	0.0645828	0.0277671	0.31278	0.253004	0.0953985	1	1	1	1	1
bp0463	ABC transporter, permease component	_	0.584963	-0.469485	0.0780025	0.921997	-1.078	0.547488	-0.241008	0	0.884523	-1.11548	9	13.5	6.5	9.5	18	4.5	13	19	11	13	24	6	0.286928	0.0148903	0.640497	0.139518	0.0010013	1	1	1	1	1
bp0464	gluconate 5-dehydrogenase	idnO	-1.63227	-0.31034	0	-1.63227	0.903785	-1.35364	-0.523562	0	-1.20163	0.646363	15.5	5	12.5	15.5	5	29	23	9	16	23	10	36	0.00283374	0.129335	0.484807	0.122797	0.035193	1	1	1	1	1
bp0465	probable aldehyde dehydrogenase	_	-0.0951572	0.854802	1.25277	-0.900464	0.421464	-0.440573	0.658963	1.14439	-1.07039	0.389042	23.5	22	42.5	56	30	75	19	14	30	42	20	55	0.81621	0.0017381	2.21e-07	0.283372	0.283919	1	1	1	1	3.69621e-34
bp0466	alcohol dehydrogenase	_	0.0874628	1.32193	2.53916	-1.9542	-0.272372	-0.222392	1.05063	2.32193	-1.95936	-0.374396	8	8.5	20	46.5	12	38.5	14	12	29	70	18	54	0.996906	2.15e-05	1.37e-21	0.0129561	0.224829	1	1	6.03904e-121	1	2.40816e-68
bp0467	acetolactate synthase large subunit	_	1.26303	0.405992	1.40599	0.0664954	2.10497	0.678072	0	1.43296	-0.36257	1.97303	20	48	26.5	53	55.5	228	10	16	10	27	21	106	0.0186793	0.414767	5.9e-09	0.684688	1.58e-11	1	1	1	1	0
bp0468	AsnC-family transcriptional regulator	_	-0.204358	-0.0840643	1.26076	-0.168506	-0.0817941	-0.584963	-0.383329	1.12858	-0.296982	-0.165737	26.5	23	25	63.5	56.5	60	59	40	46	129	105	115	0.65645	0.217662	1.79e-06	0.954289	0.545913	0.149349	1	1.80311e-15	3.25819e-11	1.7208e-13
bp0469	putative membrane protein	_	-0.371969	-0.40632	-0.693897	-0.180572	1.08246	-0.490326	-0.67319	-0.838249	-0.0443941	0.977974	55	42.5	41.5	34	30	72	59	42	37	33	32	65	0.425206	0.0101832	1.08e-05	0.959379	0.00149075	0.0756781	0.696862	0.0275588	0.194524	0.000747972
bp0470	conserved hypothetical protein	_	-0.793549	-0.354665	-1.19794	-0.133267	0.121991	-1.06871	-0.753839	-1.42626	-0.245112	0.0874628	39	22.5	30.5	17	15.5	18.5	86	41	51	32	27	34	0.070478	0.0153657	2.94e-10	0.875524	0.879738	1	0.6345	1.72091e-05	1	0.220203
bp0471	3,4-dihydroxy-2-butanone 4-phosphate synthase	ribB, htrP	-2	-1.58496	-0.777608	-1.22239	0.192645	-0.678072	-0.415037	-0.678072	0	0.263034	6	1.5	2	3.5	1.5	4	16	10	12	10	10	12	0.000353346	9.27e-06	0.00584068	0.16489	0.493056	1	1	1	1	1
bp0472	conserved hypothetical protein (Pseudogene)	_	-0.125531	0.222392	-0.125531	-0.874469	1.58496	-0.371969	-0.459432	-0.371969	-0.765535	1.4361	6	5.5	7	5.5	3	16.5	22	17	16	17	10	46	0.982337	0.998862	0.264718	0.524785	0.000139552	1	1	1	1	1.1002e-08
bp0473	transposase	transposase	0.383915	0.525091	0.890376	-0.479743	-0.128986	0.31034	0.565597	0.713696	-0.450661	0.0347654	41	53.5	59	76	54.5	69.5	25	31	37	41	30	42	0.317511	0.138241	0.000357548	0.660867	0.447557	1	6.52022e-06	1	1	3.98119e-09
bp0474	choloylglycine hydrolase	_	0.678072	0.847997	0.330149	0	1.30875	0.353637	0.530515	0.152003	-0.0740006	1.26303	17.5	28	31.5	22	22	54.5	18	23	26	20	19	48	0.188029	0.00925831	0.71042	0.757413	0.00037514	1	1	1	1	2.01172e-33
bp0475	ribonuclease E	rne, ams, hmp1	-0.163656	-1.03417	0.0682561	0.607753	-0.728998	-0.465026	-1.31302	-0.101771	0.494301	-0.757886	918.5	820	448.5	963	1467.5	581	323	234	130	301	424	178	0.671695	1.19e-09	0.47882	0.188408	0.0118844	0.220585	0.544594	0.168681	0.00147702	1
bp0477	ribosomal large subunit pseudouridine synthase C	rluC	0.395649	-0.186655	-0.438573	0.812768	-0.108376	0.033423	-0.415037	-0.631133	0.653675	-0.109624	103	135.5	90.5	76	133.5	70.5	127	131	96	82	129	76	0.307559	0.0986554	0.000597962	0.100079	0.447201	0.00144419	0.650443	1	0.00141897	0.887406
bp0478	probable hydrolase	_	-0.893085	-0.364156	-0.63005	-0.719892	-0.0703893	-0.744743	-0.399607	-0.764372	-0.212545	0	65	35	50.5	42	25.5	40	124	74	94	73	63	73	0.0311776	0.0329013	0.000283769	0.491677	0.651471	0.277152	0.915782	0.271544	0.223635	1
bp0479	conserved hypothetical protein	_	0.754784	0.60444	-0.0542323	0.392317	0.463656	0.495869	0.361483	-0.215886	0.373259	0.458399	257.5	434.5	391.5	248	325.5	342	295	416	379	254	329	349	0.0462742	0.0376492	0.189543	0.307955	0.282179	1.29971e-05	0.000176619	0.445202	0.00129151	0.000464772
bp0480	putative membrane protein	_	0.321928	0.290677	0	0.290677	0.258734	0.028289	-0.103623	-0.248821	0.160465	0.175572	56	70	68.5	56	68.5	67	101	103	94	85	95	96	0.43001	0.644032	0.280733	0.398411	0.574082	0.0013156	0.176233	1	0.00354163	0.0154627
bp0481	transposase	transposase	0.584963	1.16993	0.938599	-0.523562	0.334419	0.0995357	0.509014	0.768674	-0.716207	0.120294	6	9	13.5	11.5	8	14.5	27	30	37	46	28	50	0.259771	0.000454636	0.0239225	0.6363	0.49984	1	2.69915e-05	1.9886e-07	1	1.7208e-10
bp0482	conserved hypothetical protein (Pseudogene)	_	0.0939761	0.0410273	0.169925	0.0484985	0.442518	-0.148099	-0.0721498	-0.0356239	0.0356239	0.432959	52	55.5	53.5	58.5	60.5	79.5	41	37	39	40	41	54	0.777836	0.553706	0.886068	0.668787	0.21495	1	0.108374	1	0.00145617	6.67286e-06
bp0483	AraC-family transcriptional regulator	_	0.142958	1.27302	-0.830075	-0.50696	-0.0544478	-0.040642	1.18763	-1.08246	-0.5025	0.0824622	24	26.5	58	13.5	9.5	13	36	35	82	17	12	18	0.769869	2.36e-06	6.86e-06	0.702368	0.841199	1	4.0475e-18	1	1	1
bp0484	L-lactate dehydrogenase	lldD, lctD	-0.303738	0.408242	-1.47785	0.184122	0.268061	-0.597086	0.159829	-1.67205	0.111031	0.263034	266	215.5	353	95.5	108.5	115	239	158	267	75	81	90	0.420904	0.247258	3.38e-19	0.505561	0.527478	0.300669	0.00476215	1.40345e-08	0.926537	0.180369
bp0485	probable acylphosphatase (Pseudogene)	_	-1.09954	-0.321928	-0.447459	-0.459432	0	-1.16993	-0.584963	-0.530515	-0.469485	-0.36257	7.5	3.5	6	5.5	4	5.5	26	12	18	18	13	14	0.0702788	0.106168	0.0354876	0.632899	0.780439	1	1	1	1	1
bp0486	putative exported protein	_	1.28011	0.440573	1.51457	0.292782	-0.567041	0.906891	0.321928	1.24793	0.211504	-0.547488	7	17	9.5	20	24.5	13.5	8	15	10	19	22	13	0.0254238	0.420418	0.000166858	0.497852	0.0948321	1	1	1	1	1
bp0487	probable amidase	_	1.86994	1.20811	1.75673	0.908852	0.0577155	1.62803	1	1.62803	0.79518	0.0418202	14.5	53	33.5	49	92	51	11	34	22	34	59	35	2.92e-05	2.59e-05	4.71e-07	0.0999054	0.902362	1	1	1	8.47539e-148	1
bp0488	transcriptional regulator	_	0.882037	0.429865	0.220688	0.0101958	0.899368	0.666757	0.169925	0.0356239	0.10188	0.890376	60.5	111.5	81.5	70.5	71	131.5	80	127	90	82	88	152	0.0203827	0.246436	0.944335	0.689073	0.00404943	1.5262e-08	0.00755553	0.0947435	0.000436873	1.90873e-12
bp0489	DNA gyrase subunit B	gyrB, parA, _lC, acrB, pcbA, himB, hisU	0.240239	-0.356868	-0.231388	0.400995	-0.98388	-0.0363634	-0.60517	-0.405199	0.344718	-0.986061	1515	1789.5	1183	1290.5	1704	652.5	682	666	449	515	654	260	0.511606	0.00195675	0.0137519	0.282607	0.000743119	0.0879763	1	1	0.103276	0.405789
bp0490	DNA polymerase iii, beta chain	d_N	0.49582	-0.0434503	0.145948	0.379037	-1.02989	0.28287	-0.281702	-0.0213035	0.42898	-1.08344	1146	1616	1112	1268	1649	621	1228	1494	1011	1210	1629	571	0.192178	0.219924	0.767743	0.324256	0.000953631	0.0100022	0.641303	0.199305	0.00408268	1
bp0491	chromosomal replication initiator protein	d_A	0.746243	-0.452428	-0.0522891	0.959073	-1.29025	0.544955	-0.621488	-0.197939	0.987214	-1.31663	899	1508	657	867	1685.5	354.5	780	1138	507	680	1348	273	0.0582761	0.00151186	0.197569	0.0605803	3.2e-05	0.000186741	0.779387	0.261862	3.23509e-06	0.222701
bp0492	50S ribosomal protein L34	rpmH, ssaF, rimA	-1.34104	-1.16046	-1.02554	-0.597902	-0.900464	-0.995959	-1.01423	-1.03173	-0.109624	-0.953162	57	22.5	25.5	28	18.5	15	1425	715	706	697	646	360	0.00850836	3.99e-08	3.7e-09	0.654423	0.00442724	1	0.395087	0.0603267	0.290077	1.29758e-05
bp0493	ribonuclease P protein component	rnpA	-1.3388	-1.25634	-1.42626	-0.0931094	-0.415037	-1.14487	-1.70966	-1.51326	0.408465	-0.693897	21.5	8.5	9	8	7.5	6	157	71	48	55	73	34	0.00998501	1.04e-06	1.79e-09	0.906721	0.285837	1	4.9859e-10	1.93147e-07	0.545151	6.23821e-10
bp0494	conserved hypothetical protein	_	-1.45943	0	-0.652077	-0.485427	1.58496	-0.127112	-0.76033	-1.12711	1.27563	0.452512	5.5	2	5.5	3.5	2.5	10.5	83	76	49	38	92	52	0.0534357	0.455627	0.00867093	0.974805	0.000578992	0.00321996	0.347008	0.00226296	6.94652e-05	0.903661
bp0495	probable inner-membrane protein	_	0.451433	-0.2524	-0.80329	1.03893	-0.41609	0.238421	-0.46967	-0.973833	0.992911	-0.495837	797.5	1090.5	669.5	457	939	342.5	601	709	434	306	609	217	0.236927	0.0254248	9.93e-08	0.0442517	0.111597	0.00496328	0.50576	0.552236	0.0240337	0.261596
bp0496	transposase	transposase	1.28951	1.5025	1.03953	0.67319	0.434403	0.478047	0.427421	0.768674	0.0614005	0.0614005	9	22	25.5	18.5	29.5	25	27	39	39	46	48	48	0.00934229	1.3e-07	0.000489393	0.229513	0.325459	1	0.00014121	1.61718e-07	8.05257e-11	7.47146e-10
bp0497	N-terminal region of acyl carrier protein phosphodiesterase (pseudogene)	acpD'	1.85316	0.331206	-0.31034	2.07724	0.641546	1.4777	0.0132968	-0.315202	1.84986	0.650551	31	112	39	25	105.5	39	107	298	109	86	310	135	0.000693533	0.472589	0.0290039	0.00167106	0.103625	2.68205e-30	0.0915191	1	5.95793e-34	0.000102459
bp0498	LysR-family transcriptional regulator	_	-0.287577	0.34606	0.555698	-0.564415	0.748743	-0.784271	0.0458037	0.379704	-0.964667	0.746473	83	68	105.5	122	82.5	205	93	54	96	121	62	203	0.442286	0.446371	0.0494058	0.524918	0.0271065	0.316034	0.0168172	0.000210436	0.0516052	2.90221e-18
bp0499	hypothetical protein	_	-0.206451	-0.0374747	-6.02237	0.415037	1	-0.455004	-0.301381	-6.34577	0.736966	1.22239	97.5	84.5	95	1.5	2	3	244	178	198	3	5	7	0.605065	0.359458	1.21e-100	0.610857	0.0765875	0.048751	0.380586	0	0	0
bp0500	hypothetical protein	_	-0.314671	1.06305	-4.73835	-1.11548	2.02748	-0.527247	0.777608	-5.02975	-1.58496	2.11548	173.5	139.5	362.5	6.5	3	26.5	98	68	168	3	1	13	0.448893	2.39e-05	5.92e-84	0.316141	2.43e-05	0.128947	2.30933e-09	0	0	1.17692e-35
bp0501	C-terminal region of two component sensor kinase (partial)	_	0	0.289507	-1.16993	0	2.24793	-0.584963	0	-1.58496	0	2.58496	4.5	4.5	5.5	2	2	9.5	3	2	3	1	1	6	0.872114	0.689404	3.16e-05	0.472838	4.43e-06	1	1	1	1	1
bp0502	integrase	_	0.979927	0.726462	0.0823237	0.950928	0.291004	0.652077	0.398549	-0.104556	0.871895	0.258312	289.5	571	479	306.5	592.5	375	329	517	435	306	560	366	0.0149262	0.00761511	0.514619	0.0617852	0.57616	1.48326e-06	0.000144546	0.177569	9.74765e-08	0.00203263
bp0503	phage-related conserved hypothetical protein	_	0.0780025	1.078	1.73697	-1.29218	0.913288	0.0946369	0.746714	1.67195	-0.947259	0.605282	18	19	38	60	24.5	113	118	126	198	376	195	572	0.833411	6.09e-05	2.38e-13	0.111781	0.00874794	0.00035332	1.10707e-08	2.45221e-44	1.70569e-10	1.43967e-124
bp0504	phage-related hypothetical protein	_	0	0	0	0	0	-0.289507	0.573991	1.56847	-1.22055	0.522841	1	1	1	1	1	1	88	72	131	261	112	375	0.895516	0.504696	0.766318	0.538719	0.408541	0.00951194	8.39861e-06	3.23692e-34	7.60185e-06	9.72768e-87
bp0505	phage-related conserved hypothetical protein	_	-0.95109	0.499571	1.75673	-2.91427	0.670692	-1.22239	0.174498	1.47063	-2.64572	0.657475	14.5	7.5	20.5	49	6.5	78	70	30	79	194	31	306	0.0806194	0.201928	3.03e-11	0.00122987	0.0511826	1	0.00830523	1.53688e-31	0.575257	1.61707e-97
bp0506	phage-related hypothetical protein	_	0.202662	0.692778	1.85586	-1.50119	0.420906	-0.0968615	0.461134	1.67573	-1.56748	0.44119	152.5	175.5	246.5	552	195	739	154	144	212	492	166	668	0.61126	0.0216549	3.1e-16	0.0379879	0.345703	0.00631829	2.15391e-05	4.18378e-40	0.000607789	2.9886e-83
bp0507	hypothetical protein	_	-0.406625	0	1.58496	-1.99159	0.582147	-0.628031	-0.0874628	1.42824	-1.76081	0.603241	28.5	21.5	28.5	85.5	21.5	128	68	44	64	183	54	278	0.348786	0.398696	1.96e-10	0.00449966	0.113286	0.171018	0.191826	3.12212e-29	0.0103924	2.74703e-83
bp0508	phage-related exonuclease	_	0.452512	1.20053	1.6749	-0.984233	1.33141	0.137504	1	1.46467	-1	1.41111	28.5	39	65.5	91	46	229	50	55	100	138	69	367	0.364019	3.4e-05	9.36e-13	0.213568	7.44e-05	0.000221712	6.30635e-14	5.24744e-30	4.81131e-07	2.4664E-319
bp0509	phage-related DNA recombination protein	_	0.255257	0.865983	1.22571	-0.347019	0.964749	0	0.584963	1.03653	-0.439285	0.972693	31	37	56.5	72.5	57	141.5	39	40	60	80	59	157	0.543286	0.00992943	4.61e-06	0.839525	0.00391533	0.000588873	1.98189e-07	2.60219e-15	7.59738e-09	2.91439e-81
bp0510	phage-related putative membrane protein	_	0	0	0	0	0	-0.415037	0	0.906891	-1.32193	1.09311	1	1	1	1	1	1	8	6	8	15	6	32	0.391058	0.665873	0.20059	0.489764	0.056428	1	1	1	1	1
bp0511	phage-related hypothetical protein	_	0	0	0.584963	-0.584963	2	-2.80735	-0.485427	0.36257	-2.16993	1.68806	1	1	1	1.5	1	6	7	1	5	9	2	29	0.0192743	0.41157	0.512107	0.0185749	0.000418707	1	1	1	1	1
bp0512	phage-related hypothetical protein (pseudogene)	_	-1.19265	0.584963	1.16993	-2.58496	1.0199	-1.04026	0.209096	0.770974	-1.92445	0.964667	8	3.5	12	18	3	36.5	109	53	126	186	49	363	0.0862575	0.167875	9.39e-05	0.00450221	0.0124522	0.830905	0.00178186	1.6243e-09	0.45233	2.7369e-57
bp0513	phage-related hypothetical protein	_	0.316474	0.0534393	0.723291	-0.271302	0.0956833	0.198684	0.00965017	0.617095	-0.234091	0.195819	53	66	55	87.5	72.5	93.5	148	171	150	227	193	260	0.425106	0.571354	0.00457308	0.908652	0.978557	0.000171381	0.054076	2.66638e-06	1.32237e-05	1.93119e-10
bp0514	transposase	transposase	0.280108	1.09954	0.836501	-0.0588937	0.641546	0.343954	0.530515	0.499571	-0.187627	0.0687128	7	8.5	15	12.5	12	19.5	29	33	39	41	36	43	0.540461	0.000251341	0.025525	0.815062	0.179809	1	2.98669e-05	1	1	8.35913e-08
bp0515	phage-related hypothetical protein	_	0.222392	0.302563	-0.658963	0.796467	-0.547488	-0.222392	-0.119299	-0.847997	0.36257	-0.881356	15	17.5	18.5	9.5	16.5	6.5	63	54	58	35	45	19	0.643717	0.670373	0.000998291	0.183153	0.0784561	0.0117236	0.367523	0.109001	0.0279593	0.00894415
bp0516	hypothetical protein	_	1.64567	1.26644	0.712398	1.4567	0.553126	1.31007	1.04059	0.547906	1.26871	0.540929	1640.5	5133	3946.5	2688	7378	3944	2905	7208	5984	4247	10233	6179	0.000711491	1.68e-07	0.0144489	0.0337116	0.169088	1.47442e-08	1.22809e-05	0.0163105	6.66098e-19	1.46592e-06
bp0517	transposase	transposase	0.415037	1.26303	0.900464	-0.283793	0.478047	0.394279	0.543142	0.710493	-0.111031	-0.026967	7.5	10	18	14	11.5	19.5	33	46	51	54	50	53	0.407873	7.34e-05	0.0215366	0.881786	0.308252	3.66237e-06	4.7282e-06	3.08744e-07	1.7016e-07	1.44153e-08
bp0518	conserved hypothetical protein	_	-0.584963	-0.584963	-0.584963	0	0	-2.32193	-2.32193	-1.32193	-1	-1	1.5	1	1	1	1	1	5	1	1	2	1	1	0.0342256	0.00117623	0.0421864	0.644551	0.547311	1	1	1	1	1
bp0519	probable glutathione S-transferase	_	-1.05247	0.342392	0.731804	-1.49476	1.44953	-1.1375	0.0641303	0.584963	-1.45943	1.47131	28	13.5	35.5	46.5	16.5	127	44	20	46	66	24	183	0.0831358	0.482717	0.0138018	0.0982342	3.79e-05	1	0.0546865	1.06967e-05	1	6.9221e-81
bp0520	putative exported protein	_	1.05063	1.19265	2.07529	-1.29768	-0.525091	0.628031	0.862496	1.75002	-1.20945	-0.402098	7	14.5	16	29.5	12	20.5	11	17	20	37	16	28	0.0626057	0.000647385	1.11e-12	0.122191	0.0843883	1	1	1	1	1
bp0521	conserved hypothetical protein	_	0.16601	1.46263	2	-1.74284	0.328949	-0.17897	1.20163	1.8413	-2.02027	0.328623	20.5	23	56.5	82	24.5	103	60	53	138	215	53	270	0.775027	7.45e-07	4.86e-15	0.0271848	0.528775	0.00406499	5.32102e-22	3.85571e-66	0.00165958	1.81802e-116
bp0522	putative metal-activated pyridoxal enzyme	_	-1.26303	0.0588937	0.0588937	-1.47393	0.263034	-1.45943	-0.137504	0	-1.45943	0.241008	12	5	12.5	12.5	4.5	15	11	4	10	11	4	13	0.0277903	0.713501	0.75346	0.125443	0.63913	1	1	1	1	1
bp0523	probable haloacid dehalogenase	_	0	0	0	0	0	0	0	0	0	0	1	1	1	1	1	1	1	1	1	1	1	1	0.790701	0.558052	0.821145	0.496264	0.771507	1	1	1	1	1
bp0524	probable transcriptional regulator (Pseudogene)	_	-1.62803	-0.917538	-0.387023	-0.893085	-0.241008	-1.58496	-1.43296	-0.50696	-0.788496	-0.440573	17	5.5	9	13	7	11	27	9	10	19	11	14	0.0058429	8.32e-05	0.0204572	0.3515	0.529572	1	1	1	1	1
bp0525	putative integrase (Remnant)	_	-1.46713	-0.747234	-0.128324	-1.42626	0.431716	-1.12156	-1.0902	-0.245652	-0.829115	-0.0617762	23.5	8.5	14	21.5	8	29	198	91	93	167	94	160	0.0120478	0.000352838	0.155666	0.0960222	0.349405	1	0.0276401	1	0.400297	0.143429
bp0526	hypothetical protein	_	0.321928	-0.152003	-0.152003	0.152003	0.289507	0.237943	-0.0713846	-0.237395	0.207233	0.492114	10	12.5	9	9	10	11	145	171	138	123	142	173	0.470945	0.310075	0.313422	0.656344	0.688609	1.73078e-05	0.121487	0.57907	0.000493921	4.08858e-05
bp0527	entericidin A anti-toxin precursor	ec_1	-1.32193	-1.32193	-0.321928	-1	1.16993	-0.865458	-0.69773	-0.444481	-0.741932	1.1945	2.5	1	1	2	1	4.5	132	73	82	97	58	222	0.0371275	0.0102297	0.301621	0.268409	0.0871426	0.406637	0.601205	1	0.586662	1.02186e-10
bp0529	autotransporter	_	-0.89812	-2.00963	-2.38236	1.30008	1.35653	-1.16506	-2.30256	-2.62449	1.27302	1.41504	451	242	112	86.5	213	221.5	74	33	15	12	29	32	0.0206652	1.43e-23	3.82e-37	0.0162951	2.85e-05	1	1.03881e-12	8.47452e-43	0.917257	0.740371
bp0530	conserved hypothetical protein	_	-0.775294	-0.388271	-0.409644	-0.673772	0.715271	-1	-0.698344	-0.593375	-0.584963	0.706269	44.5	26	34	33.5	21	55	86	43	53	57	38	93	0.0888902	0.0110038	0.00197489	0.535903	0.0435717	0.884415	0.746107	0.446884	0.607671	0.000764911
bp0531	putative exported protein	_	1.20945	0.754888	0.321928	1.26303	1.03562	0.874469	0.415037	0	1.36923	0.938599	8	18.5	13.5	10	24	20.5	12	22	16	12	31	23	0.0213782	0.0372979	0.769301	0.0283334	0.0140015	1	1	1	1	1
bp0532	putative substrate-CoA ligase	_	0.736966	0.683526	0.241008	0.802061	0.736966	0.621488	0.547488	0	1.05445	0.823122	16.5	27.5	26.5	19.5	34	32.5	13	20	19	13	27	23	0.107986	0.0240872	0.809737	0.160119	0.0696873	1	1	1	1	1
bp0533	probable transcriptional regulator	_	-0.0848889	-0.129283	-0.374396	0.332575	0.567041	-0.103093	-0.157541	-0.536053	0.584963	0.584963	17.5	16.5	16	13.5	17	20	29	27	26	20	30	30	0.857456	0.191408	0.014353	0.383256	0.178534	1	1	1	1	1
bp0534	probable enoyl-CoA hydratase/isomerase	_	-0.59323	0.847997	-2.49701	-0.369234	0.0901978	-0.896622	0.235289	-2.80735	-0.120294	0.0565835	87.5	58	157.5	15.5	12	16.5	175	94	206	25	23	26	0.136173	0.00364972	2.78e-29	0.849111	0.955704	0.591514	0.000249004	8.76434e-82	1.00401e-05	1.74513e-24
bp0535	probable carboxymuconolactone decarboxylase	_	0.0176155	0.493506	-2.64652	0.453366	0.106915	-0.273238	0.138619	-2.90163	0.368387	-0.0398927	203.5	206	286.5	32.5	44.5	35	822	681	906	110	142	107	0.965762	0.121198	3.5e-42	0.332895	0.974718	0.048751	0.00695685	6.1663e-133	0.015459	1.10859e-43
bp0536	putative exported protein (Pseudogene)	_	0.824913	0.324673	-1	1.44563	-0.410465	0.210897	-0.125531	-1.89691	0.949374	-0.688056	105	186	131.5	52.5	143	39.5	108	125	99	29	56	18	0.0432263	0.549756	4.86e-11	0.0164045	0.0892381	8.06769e-05	0.0737463	1.06898e-18	0.185352	7.82991e-19
bp0537	transposase	transposase	0.616671	1.09311	0.900464	-0.347923	0.440573	0.186413	0.440573	0.830075	-0.584963	-0.0303736	7.5	11.5	16	14	11	19	27	33	38	48	32	47	0.26459	0.000823488	0.0216587	0.856555	0.377245	1	0.000175309	7.6368e-09	1	1.33162e-09
bp0538	arginase	_	-1.09954	-0.321928	0.0931094	-2	1.45943	-1.58496	-0.584963	-0.169925	-2	1.52356	7.5	3.5	6	8	2	22	9	3	6	8	2	23	0.0826994	0.0842013	0.603556	0.0510377	0.00201783	1	1	1	1	1
bp0539	ornithine aminotransferase	_	0.407175	0.93587	-0.23816	0.758992	2.29203	-0.788496	-0.160465	-0.440573	-0.485427	1.8365	23	30.5	44	19.5	33	95.5	19	11	17	14	10	50	0.42702	0.00143354	0.0710531	0.187716	1.16e-13	1	1	1	1	2.99169e-27
bp0540	transposase	transposase	0.338416	0.415037	0.776225	-0.532668	-0.253384	0.152003	0.49304	0.671377	-0.472068	0.0972972	43.5	55	58	74.5	51.5	62.5	27	30	38	43	31	46	0.345725	0.275566	0.00204186	0.580195	0.228294	1	5.05209e-05	1	1	1.25868e-11
bp0541	probable transcriptional regulator	_	-0.947533	-0.385654	-0.295456	-0.618129	0.570316	-1.33342	-0.807355	-0.551015	-0.725825	0.551015	40.5	21	31	33	21.5	49	63	25	36	43	26	63	0.0587716	0.0197148	0.0259192	0.584617	0.141566	1	0.4768	0.877583	0.735595	0.00309224
bp0542	putative exported protein	_	-1	0	1.22239	-2.22239	-0.900464	-1	-0.263034	1.11548	-2.11548	-0.70044	6	3	6	14	3	7.5	6	3	5	13	3	8	0.134332	0.667434	5.62e-05	0.0150472	0.0648812	1	1	1	1	1
bp0543	conserved hypothetical protein	_	0	1	1.80735	-1.80735	0.514573	0	0	1	-1	0.584963	1	1	2	3.5	1	5	1	1	1	2	1	3	0.106939	0.344379	0.0131712	0.045212	0.122401	1	1	1	1	1
bp0544	putative 4-oxalocrotonate tautomerase	_	1.32193	2.58496	0	2.32193	1.80735	1.44057	2.74723	0.514573	1.80735	1.67807	1	2.5	6	1	5	3.5	7	19	47	10	35	32	0.00785052	1.01e-12	0.591948	0.00467536	0.000651692	1	5.08175e-89	1	1	1
bp0545	conserved hypothetical protein	_	-0.409353	-1.01719	-0.503111	0.0807313	-1.09657	-0.690045	-1.3339	-0.670936	0.00946033	-1.09818	295.5	222.5	146	208.5	220.5	97.5	242	150	96	152	153	71	0.273234	7.57e-09	0.000167641	0.615965	6.73e-05	0.521665	0.242989	1	0.138751	0.00288873
bp0546	bacterioferritin	_	-1.47603	0.0645403	4.32992	-5.62152	-2.71233	-1.86312	-0.18194	4.15695	-5.68823	-2.81466	153	55	160	3077	62.5	469.5	211	58	186	3764	73	535	0.000212236	0.597837	1.11e-82	1.57e-15	1.12e-18	0.141993	0.0986558	0	1	9.7493e-25
bp0547	putative lysine decarboxylase	_	0.255501	-0.0181473	0.104337	0.748661	0.355095	-0.0959244	-0.298911	-0.0515303	0.570316	0.368387	80	95.5	79	86	144.5	110	171	160	139	165	245	213	0.505977	0.368553	0.593992	0.112262	0.391834	0.00365474	0.339079	0.110671	2.23378e-07	2.24352e-05
bp0548	hypothetical protein	_	-0.423211	-0.114459	0.402759	-0.452512	0.489385	-0.658963	-0.383329	0.201634	-0.353637	0.513527	59	44	54.5	78	57	109.5	120	76	92	138	108	197	0.272741	0.206911	0.292261	0.693458	0.172118	0.201539	0.836687	0.0112978	0.00610693	3.79126e-09
bp0549	probable haloacid dehalogenase-like hydrolase	_	-0.667425	-0.36257	0.199309	-0.866733	0.505235	-0.658963	-0.321928	0.0931094	-0.415037	0.61471	13.5	8.5	10.5	15.5	8.5	22	30	19	24	32	24	49	0.378766	0.0644991	0.899196	0.50874	0.352029	1	1	1	1	3.51197e-10
bp0550	conserved hypothetical protein	_	-0.807355	0.280108	0.440573	-1.24793	0.0740006	-0.788496	-0.0780025	0.275634	-0.823122	-0.201634	7	4	8.5	9.5	4	10	19	11	18	23	13	20	0.137973	0.967519	0.392771	0.227911	0.92728	1	1	1	1	1
bp0551	methionyl-tRNA formyltransferase	fmt	-1.45943	-1.45943	-0.459432	-0.678072	1.39232	-1.58496	-1.58496	-0.584963	-1	1.32193	5.5	2	2	4	2.5	10.5	6	2	2	4	2	10	0.0251914	4.1e-05	0.0467016	0.599765	0.012427	1	1	1	1	1
bp0552	polypeptide deformylase	def, fms	0.100778	0.243014	0.31969	-0.127977	0.406049	-0.172963	-0.0529813	0.13245	-0.122084	0.412663	193.5	207.5	229	241.5	221	320	416	369	401	456	419	607	0.790117	0.762976	0.552361	0.888585	0.321443	0.0167436	0.0233492	0.0165821	0.00257992	9.09788e-07
bp0553	conserved hypothetical protein	_	-0.654503	-0.161463	0.332076	-0.719099	1.1594	-0.881356	-0.415037	0.192645	-0.567041	1.15381	42.5	27	38	53.5	32.5	119.5	35	19	27	40	27	89	0.155048	0.166543	0.504162	0.45193	0.000352612	1	1	1	1	1.11221e-27
bp0554	leucine-responsive regulatory protein	lrp, alsB, livR, ihb, oppI	0.652077	0.296982	0.156119	1.17403	0.547488	0.209453	0	-0.0458037	0.952694	0.660514	17.5	27.5	21.5	19.5	44	28.5	32	37	32	31	60	49	0.171264	0.616833	0.803559	0.0588593	0.163981	1	0.0905679	1	3.86789e-14	1.88876e-08
bp0555	conserved hypothetical protein	smf	-0.584963	0	0	-0.584963	1.58496	0	0	0	0	1.58496	1.5	1	1.5	1.5	1	4.5	1	1	1	1	1	3	0.00295158	0.613474	0.556986	0.621773	0.0025925	1	1	1	1	1
bp0556	hydroxymethylglutaryl-CoA lyase	hmgcL	-0.793549	-0.422455	0.177305	-0.485427	0.122256	-1.03562	-0.77259	-0.017702	-0.481869	0.0351894	65	37.5	48.5	73.5	52.5	80	82	40	48	81	58	83	0.0355937	0.00844981	0.926032	0.646261	0.904889	1	0.386904	0.124441	0.0415623	0.00318927
bp0557	putative membrane protein	_	-0.745427	-0.341037	0.233199	-0.818162	-0.338169	-0.912537	-0.607683	0.0660892	-0.744161	-0.365649	28.5	17	22.5	33.5	19	26.5	64	34	42	67	40	52	0.134093	0.0191274	0.870624	0.408057	0.217957	0.761634	1	0.188583	0.0838321	0.168143
bp0558	amino acid-binding periplasmic protein	_	-0.353637	0.130749	0.70875	-0.881172	-0.547085	-0.59018	-0.107714	0.53731	-0.824503	-0.547764	253	198	277	413.5	224.5	283	277	184	258	402	227	275	0.347129	0.807236	0.0066192	0.25842	0.0429077	0.302665	0.140896	2.93688e-05	0.0313428	0.0089918
bp0559	probable aminotransferase	_	-0.902703	-0.25634	0.274175	-0.769702	-0.0422282	-1.12928	-0.485427	0.118644	-0.724366	0	43	23	36	52	30.5	50.5	35	16	25	38	23	38	0.0504587	0.0506835	0.774343	0.425723	0.705905	1	1	1	1	1
bp0560	conserved hypothetical protein (Pseudogene)	_	-0.473564	0.17433	0.498602	-0.644735	1.20489	-0.665882	-0.0717015	0.327165	-0.513578	1.20436	109	78.5	123	154	98.5	355	165	104	157	207	145	477	0.265645	0.971365	0.110363	0.508586	0.000965881	0.199884	0.0268906	0.000474157	0.00755231	2.35001e-33
bp0561	putative exported protein	_	-0.462972	0.338802	0.952066	-0.892041	1.1481	-0.672959	0.0829363	0.77903	-0.857981	1.15771	153	111	193.5	296	159.5	656	169	106	179	290	160	647	0.236189	0.429456	6.97e-05	0.260003	0.00128656	0.256047	0.00171333	1.54999e-09	0.00294297	2.48497e-65
bp0562	putative exported protein	_	-0.155278	0.190497	0.247411	-0.46409	0.429434	-0.461904	-0.135748	0.0475182	-0.438601	0.464637	294	264	335.5	349	253	470	657	477	598	679	501	937	0.710222	0.950226	0.815165	0.695615	0.299912	0.178482	0.148147	0.0482337	0.0587742	1.13632e-05
bp0563	probable LysR-family transcriptional regulator	_	-1	-1	-0.415037	0	0.415037	-1.58496	-1.58496	-1.58496	0	1	2	1	1	1.5	1.5	2	3	1	1	1	1	2	0.0885801	0.0108022	0.0661759	0.501228	0.223097	1	1	1	1	1
bp0564	probable transporter	_	0.169925	-0.888969	-0.0513992	0.782582	1.39623	-0.327165	-1.3806	-0.34034	0.498602	1.32985	100	112.5	54	96.5	166	254	138	110	53	109	154	274	0.674011	4.27e-06	0.167807	0.0901196	3.76e-05	0.0212497	6.76722e-05	0.947096	0.000178156	5.47484e-15
bp0565	transposase	transposase	0.807355	1.45943	0.938599	-0.0641303	0.902703	0.146841	0.602665	0.601451	-0.459432	0.0951572	6	10.5	16.5	11.5	11	21.5	29	31	41	44	32	47	0.138511	2.39e-05	0.0475657	0.806962	0.037551	1	5.758e-06	1	1	1.98826e-09
bp0566	putative dioxygenase	_	0.273501	1.89282	-0.0571439	1.34506	1.25939	-0.0215332	1.63054	-0.243926	1.24926	1.25987	103	124.5	382.5	99	251.5	237	135	133	418	114	271	273	0.486625	1.01e-16	0.168193	0.0163035	0.000116359	0.00257062	2.81599e-38	0.561432	1.98524e-14	7.48037e-15
bp0567	conserved hypothetical protein	_	0.788496	1.12553	-0.459432	0.807355	2.16993	-0.321928	1.1375	-0.736966	0.415037	2.58496	5.5	9.5	12	4	7	18	5	4	11	3	4	18	0.164006	0.000378783	0.0337831	0.159969	3.26e-06	1	1	1	1	1
bp0568	putative amino acid efflux protein	_	0	0	0	0	0	0	0	0	0	0	1	1	1	1	1	1	1	1	1	1	1	1	0.11557	0.595231	0.198437	0.140353	0.536725	1	1	1	1	1
bp0569	conserved hypothetical protein	_	-0.415037	-1	-1	1	1.32193	-0.584963	-0.584963	-0.584963	0.584963	0	2	1.5	1	1	2	2.5	3	2	2	2	3	2	0.106996	0.0262173	0.01202	0.702895	0.0789249	1	1	1	1	1
bp0570	putative exported protein	_	-0.232661	0.252766	0.467779	-0.498806	0.501194	-0.387023	-0.0285692	0.210218	-0.238787	0.576789	23.5	20	28	32.5	23	46	51	39	50	59	50	88	0.672731	0.731525	0.281937	0.710095	0.359021	0.0485722	0.158184	0.0341382	0.00144454	1.61421e-10
bp0571	putative two-component sensor kinase	_	0.557128	0.659576	0.544583	0.60374	1.14094	0.911773	0.671946	0.457207	1.13588	1.03519	78.5	115.5	124	114.5	174	252.5	59	111	94	81	178	166	0.147136	0.0261919	0.0626313	0.189767	0.00185385	2.74578e-12	4.89761e-08	2.67518e-05	2.21361e-36	6.52629e-31
bp0572	putative two-component response regulator	_	-0.317615	-0.00519267	0.12409	-0.26748	0.472916	-0.0649288	0.122939	0.135412	0.232556	0.915074	417.5	335	416	455	378	631.5	1067	1021	1163	1172	1377	2210	0.416529	0.35989	0.690177	0.921787	0.240315	0.0326038	0.0191917	0.0419356	0.00158245	2.20685e-09
bp0573	Trk system potassium uptake protein	trkA	-0.60364	-0.518855	0.192495	-0.577126	0.466747	-0.637698	-0.368431	0.108978	-0.407612	0.829517	602.5	396.5	420.5	688.5	461.5	951.5	599	385	464	646	487	1148	0.0990318	0.000489684	0.966604	0.545451	0.241263	0.545914	0.353926	0.0556297	0.105992	1.97275e-07
bp0574	Trk system potassium uptake protein	trkH	-0.0143553	0.266601	0.30179	-0.102021	0.764512	-0.245756	0.132755	0.100694	-0.0494687	0.83715	101	100	121.5	124.5	116	211.5	83	70	91	89	86	159	0.958341	0.721996	0.608153	0.857117	0.0268277	0.0204156	0.00104838	0.016945	0.0010663	5.09487e-13
bp0575	probable MarR-family transcriptional regulator	_	0.886991	0.686692	0.482601	0.866733	0.355481	0.449971	0.364664	0.289507	0.582389	0.347923	73	135	117.5	102	186	130.5	153	209	197	187	280	238	0.0448313	0.0210012	0.173012	0.120129	0.367245	2.5614e-06	0.000201792	0.00323169	1.75645e-11	4.64137e-08
bp0576	conserved hypothetical protein	_	-0.311944	0.384664	0.63743	-1.28379	-0.13493	-0.547488	0.14439	0.452512	-1.24101	-0.115477	18	14.5	23.5	28	11.5	25.5	19	13	21	26	11	24	0.549949	0.470746	0.0608228	0.144422	0.503537	1	1	1	1	1
bp0577	conserved hypothetical protein	_	0	0	0	0	2.32193	0	0	1	-1	1.80735	1	1	1	1	1	5	1	1	1	2	1	7	0.0350671	0.221463	0.86731	0.375057	0.000612147	1	1	1	1	1
bp0578	conserved hypothetical protein	_	1.48543	1.20163	0.925999	1.63472	0.658963	1.1375	1	0.847997	1.28951	0.830075	5	14	11.5	9.5	29.5	15	5	11	10	9	22	16	0.00201212	4.17e-05	0.00445274	0.0184169	0.115141	1	1	1	1	1
bp0579	maleate cis-trans isomerase	maiA	2.32193	1.19265	0.652077	2.42321	0.447459	2.1375	1	0.415037	2.20945	0.459432	3.5	17.5	8	5.5	29.5	7.5	6	22	12	8	37	11	0.00110794	0.00104467	0.136541	0.0084307	0.440471	1	1	1	1	1
bp0580	probable hydrolase (Pseudogene)	_	-0.415037	0.321928	0.321928	-1.32193	1.26303	-0.584963	0.736966	0	-1	1.45943	2	1.5	2.5	2.5	1	6	4	2	5	4	2	11	0.482559	0.83234	0.836481	0.191707	0.0612608	1	1	1	1	1
bp0581	conserved hypothetical protein	_	0.169925	0.70044	1	-1	0.523562	0.321928	0.807355	0.847997	-0.847997	0.530515	4	4.5	6.5	8	4	11.5	5	5	7	9	5	13	0.604223	0.158327	0.0387994	0.328688	0.341904	1	1	1	1	1
bp0582	putative isochorismatase	_	1	1.22239	1.22239	-0.485427	1.28011	0	0.415037	0.736966	-1.32193	1.1375	1.5	3	3.5	3.5	2.5	8.5	3	3	4	5	2	11	0.417134	0.109797	0.0462327	0.537477	0.00277525	1	1	1	1	1
bp0583	probable ring hydroxylating beta subunit	_	0.476438	0.868755	0.383329	-0.0995357	0.0473057	0.263034	0.485427	0.222392	0.192645	0	11.5	16	21	15	14	15.5	24	30	35	28	32	28	0.36558	0.0117667	0.482806	0.887951	0.871371	1	3.08109e-05	1	1	1
bp0584	probable Ring hydroxylating alpha subunit	_	0.95818	0.801454	0.485427	0.794681	-0.756729	0.612977	0.4975	0.234465	0.765535	-0.736966	17.5	34	30.5	24.5	42.5	14.5	17	26	24	20	34	12	0.0672052	0.0142787	0.372169	0.175106	0.021524	1	1	1	1	1
bp0585	putative ferredoxin reductase	_	0	0	0	0	0	0	0	0	0	0	1	1	1	1	1	1	1	1	1	1	1	1	0.571693	0.288006	0.797491	0.728419	0.524637	1	1	1	1	1
bp0586	ferredoxin	_	1.90689	2.24793	0	2.90689	0.807355	1.29546	1.58496	0.125531	2.05889	0.222392	2	7.5	9.5	2	15	3.5	11	27	33	12	50	14	0.00873943	5.35e-09	0.793119	0.00233831	0.626791	1	5.59584e-15	1	3.21558e-42	1
bp0589	putative exported protein	_	1.4245	1.47999	1.09192	1.3112	-0.130397	1.09954	1.28011	0.965235	1.10188	-0.148099	19	51	53	40.5	100.5	37	21	45	51	41	88	37	0.00391755	5.57e-08	0.000154336	0.023396	0.43636	2.21083e-17	3.94875e-21	1	2.13253e-81	1
bp0590	oxidoreductase, large chain	_	-0.402759	0.0544478	0.657112	-0.813231	-0.876425	-0.621488	-0.152003	0.485427	-0.63743	-0.807355	39	29.5	40.5	61.5	35	33.5	20	13	18	28	18	16	0.328313	0.571346	0.0305222	0.347815	0.00177336	1	1	1	1	1
bp0591	oxidoreductase, medium chain	_	-1	-1	0.584963	-1.58496	-1	-2	-1	0.584963	-1	-1.58496	2	1	1	3	1	1.5	4	1	2	6	3	2	0.0068307	0.0336352	0.267421	0.057709	0.0154127	1	1	1	1	1
bp0592	putative iron-sulfur binding protein	_	-1.07039	-0.584963	0.561879	-1.14684	-0.561879	-1.1375	-0.874469	0.447459	-0.906891	-0.736966	10.5	5	7	15.5	7	10.5	11	5	6	15	8	9	0.0517882	0.0104709	0.183239	0.280491	0.10287	1	1	1	1	1
bp0593	putative exported protein	_	-0.263034	-0.125531	0.584963	-0.584963	-1.16993	-0.807355	-0.485427	0.514573	-0.736966	-1.32193	6	5	5.5	9	6	4	7	4	5	10	6	4	0.565143	0.411108	0.165971	0.61942	0.000601594	1	1	1	1	1
bp0594	probable ABC transporter, ATP-binding component	_	0	-0.584963	0.830075	-0.830075	-1.41504	-0.415037	-0.678072	0.70044	-0.70044	-1.37851	4.5	4.5	3	8	4.5	3	8	6	5	13	8	5	0.874276	0.0408789	0.0409542	0.443173	0.00224683	1	1	1	1	1
bp0595	ABC transporter, permease component	_	0	0.415037	1.22239	-0.807355	-1.80735	-0.584963	0	1	-0.584963	-2.58496	1.5	1.5	2	3.5	2	1	3	2	3	6	4	1	0.642029	0.812839	0.0544991	0.591397	6.68e-05	1	1	1	1	1
bp0596	putative membrane protein	_	1.53976	0.237692	-1.80305	1.87447	0.156504	1.13828	-0.0615878	-1.94877	1.67702	0.0166787	167.5	487	197.5	48	176	53.5	332	744	321	86	275	87	0.000687099	0.794982	1.89e-17	0.00190706	0.940234	7.4375e-16	0.0229711	1.55491e-18	0.0208536	7.45101e-05
bp0597	putative membrane protein	_	0.975352	0.42971	-1.92769	1.20859	0.0317089	0.692778	0.181404	-2.10292	1.1901	-0.0622843	428	841.5	576.5	112.5	260	115	305	493	347	71	162	68	0.0120388	0.227951	1.31e-18	0.0190886	0.835029	2.74223e-06	0.00537536	3.24629e-16	0.282364	1.33899e-06
bp0598	conserved hypothetical protein	_	-0.2664	0.49085	2.24247	-1.11352	-0.205358	-0.528026	0.225881	2.07446	-1.26594	-0.201658	815.5	678	1146	3859	1783.5	3347	708	491	828	2982	1240	2593	0.462782	0.0992801	1.24e-24	0.176447	0.297393	0.355066	0.0188951	1.93174e-42	7.09899e-06	1.9402e-30
bp0599	conserved hypothetical protein	_	-0.0995357	0.341037	0.341037	-0.440573	0.961526	-0.415037	-0.192645	0	-0.415037	1.08746	7.5	7	9.5	9.5	7	18.5	8	6	7	8	6	17	0.881688	0.444403	0.725322	0.835266	0.0241894	1	1	1	1	1
bp0600	conserved hypothetical protein	_	0	0	0	0	0	0	0	0	0	0	1	1	1	1	1	1	1	1	1	1	1	1	0.0686282	0.874597	0.732212	0.537179	0.000539636	1	1	1	1	1
bp0601	rRNA methylase	_	-2	-0.884523	-0.415037	-0.584963	-0.584963	-1.87447	-1.28951	-0.552541	-0.447459	-0.447459	12	3	6.5	9	6	6	22	6	9	15	11	11	0.00356104	0.000195043	0.0150422	0.667058	0.216961	1	1	1	1	1
bp0602	putative exported protein (Pseudogene)	_	-0.802699	-0.939118	-0.987616	-0.720618	-0.916168	-1.02308	-1.22239	-1.16993	-0.597902	-0.949374	116	66.5	60.5	58.5	35.5	31	126	62	54	56	37	29	0.0383439	1.16e-06	8.85e-10	0.458607	0.00170039	0.849819	0.0165053	0.00234888	1	7.55019e-10
bp0603	glycerol-3-phosphate dehydrogenase [NAD(P)+]	gpsA	-1.37851	-1	-0.793549	-1.09954	-0.736966	-1.58496	-1.36257	-1	-0.847997	-0.847997	13	5	6.5	7.5	3.5	4.5	18	6	7	9	5	5	0.0168669	0.00015107	0.00238895	0.376179	0.195402	1	1	1	1	1
bp0604	protein-export protein	secB	-0.165028	-0.842637	-0.668397	-0.211763	-0.972364	-0.466101	-1.11946	-0.857579	-0.256062	-0.949317	698.5	623	389.5	439.5	379.5	224	1571	1138	724	867	726	449	0.647116	3.25e-07	2.15e-06	0.995725	0.000741637	0.277436	0.908551	0.842563	0.547866	0.0055777
bp0605	glutaredoxin 3	grxC	-0.17568	-0.665264	-0.43664	-0.668156	-1	-0.381472	-0.932587	-0.68532	-0.478047	-1.00529	78.5	69.5	49.5	58	36.5	29	439	337	230	273	196	136	0.649619	0.000386023	0.000654187	0.4623	0.000568092	0.0432423	0.295662	0.910618	0.451773	0.000277852
bp0606	conserved hypothetical protein	_	-0.401363	-0.574694	-0.843881	-0.427421	-0.70044	-0.887525	-1.58496	-1.0665	-0.442518	-1.08406	35	26.5	23.5	19.5	14.5	12	111	60	37	53	39	25	0.381886	0.00152053	1.38e-05	0.773716	0.0892358	0.614009	4.14737e-08	0.0143368	1	8.81507e-09
bp0607	phosphoglycerate mutase 1	gpmA, gpm	0.0537106	-0.411725	0.164387	0.0307435	-0.00890555	-0.237612	-0.569021	0.062964	-0.10652	-0.0154852	145	150.5	109	162.5	166	161.5	269	229	182	281	261	278	0.889304	0.00711607	0.823301	0.673282	0.719243	0.0234885	0.487992	0.0308968	0.00387855	0.00276067
bp0608	putative peptidase	_	0.854661	0.468149	0.568843	1.17172	-0.0494687	0.457207	0.307182	0.346176	0.941106	-0.0790716	60	108.5	83	89	200.5	86	59	81	73	75	144	71	0.0617614	0.247249	0.0591386	0.0500253	0.619191	9.92001e-07	9.6881e-05	0.000311025	2.78526e-23	6.957e-05
bp0609	putative carboxy-terminal processing protease precursor	ctpA	-0.145223	-0.163643	0.0192982	-0.381354	-0.598516	-0.320259	-0.283212	-0.129179	-0.285859	-0.546224	1002.5	906.5	895	1016	780	671	864	692	710	790	648	541	0.684378	0.0617139	0.307551	0.773503	0.0242159	0.167182	0.497507	0.250684	0.164848	0.78479
bp0610	adenylyltransferase	thiF	-0.701238	-0.393914	-0.00639777	-0.604328	-0.430077	-0.813404	-0.331011	-0.139316	-0.64261	-0.494765	113	69.5	86	112.5	74	83.5	239	136	190	217	139	154	0.0854967	0.0119526	0.298088	0.50761	0.0992528	0.570196	0.101232	0.163787	0.131932	0.579973
bp0611	transposase	transposase	0.547488	0.943416	0.691878	-0.392317	0.465664	0.103093	0.36257	0.671377	-0.519374	-0.0687128	6.5	9.5	12.5	10.5	8	14.5	27	29	36	43	30	41	0.311552	0.0080797	0.134609	0.795934	0.374916	1	0.000952199	1	1	1
bp0612	putative exported protein	_	0.347133	0.662092	0.893935	-0.678667	-0.0984737	0.0968615	0.305808	0.718818	-0.650339	-0.223407	130.5	166	206.5	242.5	151.5	226.5	144	154	178	237	151	203	0.348021	0.0267391	0.000249689	0.418927	0.516694	0.000713603	8.3782e-05	3.86337e-08	0.000799317	9.46867e-07
bp0613	probable transcriptional regulator	_	-1.3112	-0.159199	-0.606658	-0.652077	0.373458	-1.6845	-0.584963	-0.736966	-0.667425	0.199309	33.5	13.5	30	22	14	28.5	45	14	30	27	17	31	0.00850632	0.151005	0.00063757	0.53416	0.437097	1	1	1	1	1
bp0614	putative exported protein (Pseudogene)	_	0	0	0.736966	0.485427	1	0	0	0	0	1	1.5	1.5	1.5	2.5	3.5	5	1	1	1	1	1	2	0.861429	0.863388	0.379108	0.41966	0.0276433	1	1	1	1	1
bp0615	putative exported protein	_	0	0.584963	0	0.584963	1.58496	0	1	1	0	0.584963	1	1	1.5	1	1.5	3	1	1	2	2	2	3	0.961703	0.394404	0.903335	0.821386	0.0216618	1	1	1	1	1
bp0616	conserved hypothetical protein	_	0.796467	0.395929	0.921997	-0.526069	-0.311944	0.547488	0.206451	0.758992	-0.552541	-0.289507	9.5	16.5	12.5	18	12.5	14.5	13	19	15	22	15	18	0.117278	0.38703	0.0044671	0.622208	0.236308	1	1	1	1	1
bp0617	TetR-family transcriptional regulator	_	-0.172639	-0.382857	-0.715432	0.415037	-0.210567	-0.44514	-0.690896	-0.889442	0.336049	-0.202817	66.5	59	51	40.5	54	35	113	83	70	61	77	53	0.630598	0.0140717	1.96e-06	0.340349	0.305732	0.0564695	0.637753	0.0194693	0.0554422	0.30634
bp0618	dihydrolipoamide dehydrogenase	lpdA, lpd	0.906891	0.70044	1.45943	0.295456	-0.652077	0.415037	0.415037	1.41504	-0.192645	-1	4	7.5	6.5	11	13.5	7	3	4	4	8	7	4	0.0659914	0.124025	4.04e-05	0.474779	0.073979	1	1	1	1	1
bp0619	branched-chain amino acid ABC transporter, ATP-binding protein	_	2	1.22239	2.22239	-0.222392	-1.80735	1.58496	1	1.87447	-0.137504	-1.45943	1.5	6	3.5	7	6	2	3	9	6	11	10	4	0.00114931	0.0270247	3.71e-07	0.888094	0.00194582	1	1	1	1	1
bp0620	branched-chain amino acid ABC transporter, permease protein	_	1.7885	1.18442	1.62803	0.584963	-1.28011	1.58496	1	1.45943	0.447459	-1.45943	5.5	19	12.5	17	25.5	7	4	12	8	11	15	4	0.000667605	0.000623678	1.56e-07	0.26311	0.00114216	1	1	1	1	1
bp0621	branched-chain amino acid ABC transporter, permease protein	_	2	1	2.1375	0.212994	-1.37197	1.8365	0.893085	2	0.192645	-1.22239	5	20	10	22	25.5	8.5	7	25	13	28	32	12	0.000157834	0.00356574	1.11e-12	0.505726	0.000197845	1	1	1	1	1
bp0622	putative leu/ile/val-binding protein precursor	_	2.67948	1.84549	2.66534	0.345891	-1.14177	2.3599	1.58496	2.48543	0.251539	-1.10692	16	102.5	57.5	101.5	129	46	15	77	45	84	100	39	5.66e-10	8.69e-14	8.74e-26	0.376438	8.85e-05	1.58115e-152	3.7223e-42	7.15387e-187	7.02783e-284	1
bp0623	conserved hypothetical protein (Pseudogene)	_	0.50696	1.69549	2.28645	-1.6461	-1.29524	0.437405	1.36923	2.14296	-1.30166	-1.47999	123.5	175.5	400	602.5	192.5	245.5	96	130	248	424	172	152	0.178826	6.52e-13	1.76e-26	0.0199973	1.29e-05	3.30095e-06	7.87558e-25	1.79074e-88	3.79479e-11	1.29024e-08
bp0624	putative substrate-CoA ligase	_	0.392881	0.680396	2.39578	-1.48023	-2.54722	0.243824	0.478869	2.22337	-1.33276	-2.52258	426.5	560	683.5	2244.5	804.5	384	315	373	439	1471	584	256	0.296149	0.0177401	1.99e-27	0.0369231	8.11e-16	0.00122151	7.46783e-05	7.11081e-73	1.01438e-08	0.101993
bp0625	probable acyl-CoA dehydrogenase	_	0.622732	0.717704	2.3204	-1.13146	-2.62852	0.536313	0.508912	2.18744	-0.894507	-2.69341	377	580.5	620	1883	859.5	304.5	382	554	545	1740	936	269	0.0883417	0.00937374	1.27e-25	0.107292	3.03e-16	2.16522e-05	3.40376e-05	1.78885e-70	1.89523e-16	0.347083
bp0626	probable 2-oxo acid dehydrogenases acyltransferase (pseudogene)	_	0.969303	0.864773	2.44137	-0.756199	-2.63619	1.09702	0.875609	2.37004	-0.4391	-2.50817	95	186	173	516	305.5	83	230	492	422	1189	877	209	0.00974882	0.00182912	3.72e-27	0.354283	2.51e-15	1.09235e-15	5.19056e-11	2.58788e-124	5.42626e-60	0.0177693
bp0627	probable enoyl-CoA hydratase/isomerase	_	0.523562	0.807355	2.35755	-1.29644	-2.32328	0.890522	0.829381	2.32082	-0.62894	-2.3545	104	149.5	182	533	217	106.5	260	482	462	1299	840	254	0.185617	0.00491254	1.4e-19	0.0802269	1.11e-10	4.53668e-11	4.69305e-10	7.86727e-111	2.27165e-39	0.00670057
bp0628	putative pyruvate dehydrogenase E1 beta subunit	_	0.650717	1.26241	2.52908	-1.17025	-1.78168	0.626439	0.892391	2.3345	-0.84907	-1.94907	96.5	151.5	231.5	557	247.5	162	160	247	297	807	448	209	0.114981	4.36e-06	1.87e-18	0.123205	3.61e-07	2.26861e-08	1.15583e-11	9.23105e-127	1.31546e-31	6.25203e-06
bp0629	putative pyruvate dehydrogenase E1 component, alpha subunit	pdhA	0.788496	0.835189	2.46241	-0.967645	-1.43803	0.570316	0.555519	2.26394	-0.924635	-1.52698	44	76	78.5	242.5	124	89.5	66	98	97	317	167	110	0.0315534	0.00446441	1.33e-21	0.204963	4.22e-06	2.0235e-07	3.98196e-06	2.19143e-105	1.02176e-23	2.79994e-09
bp0630	probable transcriptional regulator	_	-0.18117	-0.761061	-0.102098	-0.141356	-1.16273	-0.373458	-1.10497	-0.247928	-0.175572	-1.19265	80.5	71	47.5	75	68	33.5	114	88	53	96	85	42	0.658055	8.08e-05	0.116466	0.912278	2.52e-05	0.0310596	0.0217255	0.566062	0.0238027	0.0145445
bp0631	C-terminal region of a putative enoyl-CoA hydratase/isomerase (Pseudogene)	_	0.584963	0	0	0.584963	0	1.32193	-1	0.584963	0.415037	-1.58496	1	1.5	1	1	1.5	1	2	5	1	3	4	1	0.013421	0.792922	0.138825	0.411602	0.437137	1	1	1	1	1
bp0632	C-terminus truncated putative pimeloyl-CoA synthetase (Pseudogene)	_	1.16993	-0.678072	0.584963	0.415037	-0.415037	1.32193	-1	0.584963	0.736966	-0.584963	4	9	2.5	6	8	4.5	2	5	1	3	5	2	0.0709249	0.0320601	0.300521	0.399121	0.273401	1	1	1	1	1
bp0633	putative exported protein	_	1.361	0.281771	-0.280108	1.63005	0.251539	1.20163	0	-0.383329	1.5639	0.231326	25.5	65.5	31	21	65	25	30	69	30	23	68	27	0.000863122	0.632491	0.0458186	0.00504497	0.662608	1.74455e-19	1	1	2.08217e-19	1
bp0634	probable acyl-CoA dehydrogenase	_	1.80386	0.625152	0.287282	2.05408	0.152003	1.6545	0.332575	0.245112	1.97728	0.0443941	29.5	103	45.5	36	149.5	40	27	85	34	32	126	33	5.81e-06	0.0476328	0.685061	0.000104035	0.872754	3.81245e-40	0.00175929	1	3.98866e-103	1
bp0635	probable enoyl-CoA hydratase	_	1.72247	-0.321928	1.1375	0.750022	-0.652077	1.54057	-0.652077	0.932886	0.965235	-0.691878	5	16.5	4	11	18.5	7	11	32	7	21	41	13	0.0100772	0.0786557	0.00271772	0.231749	0.215609	1	1	1	1.16913e-53	1
bp0636	conserved hypothetical protein	_	1.22239	-0.584963	0.736966	0.485427	-0.736966	1	-1	0.584963	0.736966	-0.584963	1.5	3.5	1	2.5	3.5	1.5	2	4	1	3	5	2	0.180673	0.000370549	0.0736889	0.45694	0.402769	1	1	1	1	1
bp0637	conserved hypothetical protein	_	0	0	0	0	0	1	0	0	2.32193	0	1	1	1	1	1	1	1	2	1	1	5	1	0.269639	0.187853	0.205802	0.364459	0.873034	1	1	1	1	1
bp0638	hypothetical protein	_	0	0	0	0	0	1.76553	0	1.37851	1.20645	-1.11548	1	1	1	1	1	1	5	17	5	13	30	6	0.604542	0.339309	0.443956	0.94134	0.0507655	1	1	1	1	1
bp0639	conserved hypothetical protein	_	1	0	0.584963	0.736966	-0.584963	2.04439	0	1.24793	1.53343	-1.44057	1	2	1	1.5	2.5	1	8	33	8	19	55	7	0.0210973	0.906795	0.0241559	0.203275	0.0102533	1	1	1	1.43552e-97	1
bp0640	probable acyl-CoA dehydrogenase	_	1.56635	-0.208587	0.957772	0.751179	-0.850857	1.3744	-0.50696	0.768674	0.851477	-0.879706	26	77	22.5	50.5	85	28	27	70	19	46	83	25	0.000192145	0.0901116	0.000173732	0.107317	0.00236954	9.79861e-26	1	5.1113e-08	2.5251e-38	1
bp0641	putative exported protein	_	1	0.415037	1.58496	0.415037	-0.584963	0.736966	-0.584963	1.22239	0.514573	-0.807355	1.5	3	2	4.5	6	3	3	5	2	7	10	4	0.315318	0.777204	0.000646409	0.547102	0.230392	1	1	1	1	1
bp0642	conserved hypothetical protein	_	0.893085	-1.80735	1	0.514573	-1.48543	1	-1.58496	1.22239	0.514573	-1.22239	3.5	6.5	1	7	10	2.5	3	6	1	7	10	3	0.18463	3.8e-05	0.0185597	0.389703	0.00390162	1	1	1	1	1
bp0643	LysR-family transcriptional regulator	_	-0.0356239	0.729911	0.449803	-0.222392	0.61891	-0.652077	0.241008	0.295456	-0.667425	0.289507	20.5	20	34	28	24	43	22	14	26	27	17	33	0.969656	0.00908889	0.253278	0.985307	0.155593	1	1	1	1	1
bp0644	putative dihydrodipicolinate synthase	_	-0.807355	-0.807355	0	-0.807355	0.36257	-1	-1	-0.415037	-0.584963	0.415037	3.5	2	2	3.5	2	4.5	4	2	2	3	2	4	0.137243	0.027796	0.256097	0.57675	0.324204	1	1	1	1	1
bp0645	transposase	transposase	0.397335	0.500429	0.84212	-0.629817	-0.060121	0.206451	0.332575	0.704544	-0.652077	-0.0331669	41	54	58	73.5	47.5	70.5	27	30	34	44	28	43	0.315756	0.15225	0.000728224	0.495546	0.58417	1	0.00136047	1	1	8.99765e-08
bp0646	transposase	transposase	0.294183	0.63005	0.836501	-0.570607	0.0473057	0.199309	0.604071	0.652077	-0.652077	0.0951572	42	51.5	65	75	50.5	77.5	28	31	38	44	28	47	0.442562	0.0593674	0.00106976	0.542532	0.882163	1	2.24867e-06	1	1	4.96089e-09
bp0647	conserved hypothetical protein	_	-0.584963	0	-0.584963	0	0.584963	-0.807355	0	0	-0.807355	0.36257	1.5	1	1.5	1	1	1.5	7	4	7	7	4	9	0.285852	0.987928	0.630372	0.195879	0.513884	1	1	1	1	1
bp0648	conserved hypothetical protein (Pseudogene)	_	0.540568	0.710493	0.628031	0.160465	-0.0874628	0.222392	0.415037	0.415037	0.169925	0	5.5	8	9	8.5	9.5	8	6	7	8	8	9	8	0.265837	0.0625172	0.101971	0.596234	0.529631	1	1	1	1	1
bp0649	putative exported protein	_	0	0	0.584963	-0.584963	0	0	0	0	0	1	1	1	1	1.5	1	1.5	1	1	1	1	1	2	0.466269	0.942511	0.900964	0.297954	0.432947	1	1	1	1	1
bp0650	LysR-family transcriptional regulator	_	-0.36257	-0.397335	0.0264722	-0.495957	-0.0264722	-0.584963	-0.658963	-0.206451	-0.452512	-0.0565835	27	21	20.5	27.5	19.5	27	30	20	19	26	19	25	0.450031	0.0141883	0.430341	0.716005	0.722421	1	1	1	1	1
bp0651	D-lactate dehydrogenase	dld	-0.0995357	0.0627358	0	-0.0995357	-0.0655883	-0.347923	-0.222392	-0.222392	-0.125531	0	22.5	21	23.5	22.5	21	21.5	14	11	12	12	11	12	0.833986	0.620719	0.393893	0.880395	0.618486	1	1	1	1	1
bp0652	probable acyl-CoA dehydrogenase	_	-0.906891	0.0931094	1.04731	-2.14684	0.773724	-0.847997	0	1	-1.58496	0.415037	7.5	4	8	15.5	3.5	26.5	9	5	9	18	6	24	0.108725	0.794233	0.00256205	0.0342946	0.0703413	1	1	1	1	1
bp0653	probable acyl-CoA dehydrogenase	_	0.0118741	-0.0733732	0.739348	-0.624788	0.278426	-0.297681	-0.359081	0.5603	-0.715023	0.0806185	60.5	61	57.5	101	65.5	122.5	59	48	46	87	53	92	0.979319	0.256475	0.00318242	0.4535	0.541372	0.0221026	0.803966	1.17707e-05	0.00581041	4.35615e-08
bp0654	putative exported protein	_	0.612977	0.851137	0.631355	0.155651	2.77036	0.36257	0.61891	0.478047	0.0721498	2.7425	25.5	39	46	39.5	44	269.5	28	36	43	39	41	261	0.17001	0.00599597	0.0432875	0.582451	3.21e-13	1	2.04389e-06	1	1.19077e-07	0
bp0655	putative acetylornithine deacetylase	_	-1.48543	-0.222392	0.584963	-2.39232	2.84609	-1.80735	-0.807355	0.36257	-2.16993	2.95936	7	2.5	6	10.5	2	75.5	7	2	4	9	2	70	0.0172529	0.102594	0.31658	0.0173231	4.78e-12	1	1	1	1	0
bp0656	conserved hypothetical protein	_	0	0	0	0	3.64386	-2	-1	0	-2	3.45943	1	1	1	1	1	12.5	4	1	2	4	1	44	0.0245961	0.0798791	0.905416	0.0867479	2.05e-13	1	1	1	1	0
bp0657	putative endoribonuclease	_	0.211504	0.395929	0.921997	-0.710493	2.81876	-0.129283	0.263034	0.693897	-0.693897	2.85889	9.5	11	12.5	18	11	127	34	32	42	55	34	399	0.682278	0.378529	0.00346969	0.500698	1.09e-17	1	0.00231185	4.0854e-07	1	0
bp0658	conserved hypothetical protein	_	-1.18763	-0.0356239	0.549339	-1.81943	3.00899	-1.36257	-0.36257	0.353637	-1.52356	3.07635	20.5	9	20	30	8.5	241.5	18	7	14	23	8	194	0.0236403	0.421745	0.128276	0.0298052	2.01e-20	1	1	1	1	0
bp0659	probable zinc-binding dehydrogenase	_	-1.0199	0.85457	0.865458	-1.35484	2.30666	-1.37851	0.597241	0.691878	-1.51785	2.31274	36.5	18	66	66.5	26	329	39	15	59	63	22	313	0.0261448	0.00387709	0.00201604	0.0828789	2.68e-11	1	1.13141e-07	2.22938e-08	1	0
bp0660	LysR-family transcriptional regulator	_	-0.304479	-0.183554	0.768536	-0.687848	1.51981	-0.505235	-0.429684	0.599462	-0.666576	1.488	113	91.5	99.5	192.5	119.5	552	132	93	98	200	126	561	0.418314	0.0998017	0.0028432	0.412388	1.36e-05	0.0940661	0.716829	1.10848e-06	0.00285581	2.03372e-81
bp0661	putative acetyl-CoA synthetase	_	-0.336283	0.375212	1.82829	-1.47527	2.43013	-0.550197	0.132755	1.66482	-1.40766	2.44422	151.5	120	196.5	538	193.5	2899.5	82	56	91	260	98	1415	0.389585	0.330473	1.76e-13	0.043264	1.03e-11	0.146177	0.00119432	1.41321e-39	7.73482e-05	0
bp0662	probable enoyl-CoA hydratase	_	-0.0976967	0.635589	1.55313	-0.97966	2.10712	-0.60224	0.39776	1.41074	-1.23827	2.25403	84	78.5	130.5	246.5	125	1062	126	83	166	335	142	1598	0.806436	0.0459443	1.48e-11	0.189824	3.22e-09	0.110561	9.9164e-06	4.06756e-28	0.000139797	0
bp0663	conserved hypothetical protein	_	0.816596	0.00498341	-0.0404994	0.930316	-0.177324	0.64038	-0.166312	-0.204539	0.990414	-0.194011	289	509	290	281	535.5	248.5	348	544	311	302	600	264	0.0278361	0.419988	0.219264	0.0552204	0.375512	1.36699e-06	0.232438	0.389159	4.40667e-08	0.209595
bp0664	putative exported protein	_	0.0457597	-0.329344	-0.151377	0.308724	-0.24871	0.0338942	-0.394606	-0.241216	0.515655	-0.215641	512	528.5	407.5	461	571	388	630	646	480	533	762	459	0.91105	0.0135748	0.110579	0.436691	0.314444	0.0102008	0.39688	0.451506	0.00159268	0.278438
bp0665	thymidine diphosphoglucose 4,6-dehydratase	_	-0.186072	-0.361159	-0.113009	0.0964451	-0.501907	-0.0261839	-0.194129	-0.130256	0.429168	-0.260764	219	192.5	170.5	202.5	216.5	143	278	273	243	254	342	212	0.686998	0.0116508	0.142139	0.677444	0.076306	0.00699702	0.180186	0.245374	0.000224443	0.174988
bp0666	glucosamine--fructose-6-phosphate aminotransferase [isomerizing]	glmS	-0.81526	-0.482277	2.96686	-3.51389	-2.18564	-1.06054	-0.730393	2.79886	-3.48618	-2.20296	366	208	262	2861.5	250.5	629	219	105	132	1524	136	331	0.0331974	0.000905279	8.16e-44	1.38e-07	3.85e-13	1	1	5.07712e-203	0.149033	1.88138e-06
bp0667	AsnC-family transcriptional regulator	_	-0.0102683	0.539929	-0.139551	0.459432	1.9542	-0.365871	0.337996	-0.251539	0.274439	1.94753	70.5	70	102.5	64	88	248	125	97	158	105	127	405	0.975476	0.133335	0.0698041	0.232211	1.82e-09	0.0364986	0.000495178	1	0.00129765	1.43894e-42
bp0668	probable thiolase	_	-0.392317	0.514573	0.777608	-1.26303	0.384664	-0.736966	0.137504	0.485427	-1.22239	0.36257	10.5	8	15	18	7.5	23.5	10	6	11	14	6	18	0.296409	0.318637	0.0311341	0.120132	0.424439	1	1	1	1	1
bp0669	probable enoyl-CoA hydratase/3-hydroxyacyl-CoA dehydrogenase, bifunctional enzyme	_	-0.321928	0.137504	0.485427	-0.691878	0.36257	-0.807355	-0.222392	0.36257	-1.16993	0.415037	15	12	16.5	21	13	27	7	4	6	9	4	12	0.546561	0.835521	0.273616	0.491856	0.361684	1	1	1	1	1
bp0670	probable acyl-CoA dehydrogenase	_	0.321928	0.874469	1.05889	-1.18442	-0.473931	0	0.321928	0.807355	-1.22239	-0.485427	6	7.5	11	12.5	5.5	9	4	4	5	7	3	5	0.557197	0.032637	0.00258976	0.185134	0.0999626	1	1	1	1	1
bp0671	putative exported protein	_	0.125531	0.932886	1.58496	-2.23704	-2.23704	0	0.652077	1.28011	-2.08746	-2.5025	5.5	6	10.5	16.5	3.5	3.5	7	7	11	17	4	3	0.766881	0.00455874	2.62e-06	0.0134917	4.52e-07	1	1	1	1	1
bp0672	acetyl-CoA synthetase	_	-0.874469	-0.137504	1.49476	-2.36923	-2.36923	-0.584963	-0.584963	1.41504	-2	-3	5.5	3	5	15.5	3	3	3	2	2	8	2	1	0.234626	0.189406	0.000384842	0.0110467	1.06e-05	1	1	1	1	1
bp0673	conserved hypothetical protein	_	1	1.58496	2.16993	-1.58496	-1.58496	0.263034	0.847997	1.37851	-1.37851	-0.893085	1	2	3	4.5	1.5	1.5	5	6	9	13	5	7	0.471665	0.114746	0.000300679	0.104091	0.000761983	1	1	1	1	1
bp0674	probable transcriptional regulator	_	-0.658963	0.95109	1.04731	-2.14684	0.472068	-0.667425	0.736966	0.768674	-1.71621	0.563901	15	9.5	29	31	7	43	27	17	45	46	14	68	0.239874	0.00115498	0.000210678	0.00936011	0.23863	1	3.62975e-09	3.94553e-09	1	2.32462e-28
bp0675	probable molybdopterin oxidoreductase	_	-0.641546	0.758992	1.35845	-2.25154	1.27501	-0.847997	0.530515	1.22239	-2.39232	1.28011	19.5	12.5	33	50	10.5	121	9	5	13	21	4	51	0.191468	0.0112553	5.16e-08	0.00597938	9.17e-05	1	1	1	1	6.8423e-159
bp0676	transposase	transposase	0.430634	0.430634	0.894291	-0.38443	-0.0780025	0.186413	0.454566	0.652077	-0.330149	0.0641303	46	62	62	85.5	65.5	81	28	33	37	44	35	46	0.268916	0.268292	0.000518902	0.760913	0.546505	1	6.77806e-05	1	1	2.20975e-09
bp0677	glutamyl-tRNA reductase	hemA	-0.975588	-0.663375	0.0340618	-1.12029	0.545968	-1.0217	-0.780687	-0.111893	-0.824913	0.54565	146.5	74.5	92.5	150	69	219	134	66	78	124	70	181	0.0769187	0.00141493	0.544869	0.248846	0.251836	0.937992	1	0.114427	0.172371	2.77157e-06
bp0678	peptide chain release factor 1	prfA, sueB, uar	-1.24655	-1.42799	-0.0971687	-1.17585	-0.886343	-1.50423	-1.72662	-0.273451	-1.0906	-0.84549	130.5	55	48.5	122	54	66	139	49	42	115	54	64	0.00146657	2.94e-12	0.112501	0.118468	0.00105201	1	8.43324e-10	0.489217	0.805863	0.940705
bp0679	heme biosynthesis protein	hemK	-1.80735	-1.80735	-0.485427	-0.321928	-0.736966	-1.80735	-2.80735	-0.222392	-1	-1	3.5	1	1	2.5	2	1.5	7	2	1	6	3	3	0.00683307	3.16e-06	0.223466	0.485739	0.189815	1	1	1	1	1
bp0680	conserved hypothetical protein	_	1.05199	0.951775	0.75407	0.571383	0.304294	0.67653	0.683104	0.581968	0.337878	0.386847	327	678	632.5	551.5	819.5	681	1286	2057	2068	1925	2433	2517	0.0101632	0.000297679	0.00946756	0.255609	0.550657	9.57132e-07	7.62994e-07	2.52432e-05	1.29408e-09	1.0105e-10
bp0681	probable flavoprotein	_	-0.12755	-0.422455	0.253757	-0.443234	0.301304	-0.386279	-0.518729	0.120681	-0.49436	0.480329	65	59.5	48.5	77.5	57	95.5	149	114	104	162	115	226	0.744793	0.00989537	0.766938	0.681889	0.481854	0.0343187	1	0.0249489	0.0203009	5.58843e-08
bp0682	putative exported protein	_	0.398549	2.10281	1.36075	0.823677	0.122336	0.357552	2.04439	1.30378	1.03607	-0.0558532	22	29	94.5	56.5	100	61.5	32	41	132	79	162	76	0.387969	4.63e-15	5.81e-08	0.0703686	0.959712	9.35133e-06	8.29595e-79	1.6651e-22	1.59442e-129	2.94815e-22
bp0683	4,5-dihydroxyphthalate decarboxylase	_	0.801294	1.89183	1.12322	0.767732	-0.717168	0.505235	1.67516	0.95002	0.698998	-0.747712	221.5	386	822	482.5	821.5	293.5	279	396	891	539	875	321	0.0604118	1.4e-13	1.75e-05	0.122771	0.0150169	9.90406e-06	1.4467e-33	1.98703e-10	1.17015e-32	0.000771693
bp0684	molybdopterin dehydrogenase (Pseudogene)	_	-1.08246	0.989946	0.863498	-0.693573	-1.8635	-0.752072	0.930737	0.807355	-0.347923	-1.76296	36	17	71.5	65.5	40.5	18	64	38	122	112	88	33	0.100791	0.012677	0.000880308	0.57205	2.38e-07	0.381716	1.49163e-12	2.79865e-09	9.75311e-07	0.879236
bp0684A	probable 2Fe-2S ferredoxin	_	0	1.25298	1.03562	0.342888	-1.65711	-0.31259	0.872765	0.872765	0.218001	-1.68012	30	30	71.5	61.5	78	19.5	77	62	141	141	164	44	0.99303	2.14e-05	0.000224941	0.338807	1.59e-07	0.0183279	4.16978e-12	1.25816e-11	4.6441e-19	1
bp0685	probable dehydrogenase/oxidase	_	-0.453512	1.08746	0.796467	-0.143527	-1.41504	-0.621488	0.744161	0.632268	0	-1.56188	76	55.5	161.5	132	119.5	49.5	40	26	67	62	62	21	0.282872	0.000149116	0.00111217	0.920076	1.71e-07	1	5.92991e-10	1.95659e-07	1.56041e-08	1
bp0686	conserved hypothetical protein (Pseudogene)	_	-0.339692	1.24101	0.60168	-0.184122	-1.14684	-0.395929	1.06764	0.452068	0.0819934	-1.16993	71.5	56.5	169	108.5	95.5	49	125	95	262	171	181	76	0.406393	2.11e-05	0.0304671	0.967553	1.68e-05	0.0326038	5.56841e-17	2.93002e-05	1.63719e-07	0.866318
bp0688	transposase	transposase	0.5025	1.66297	0.736966	-0.321928	0.847997	0.192645	0.641546	0.652077	-0.652077	0.125531	6	8.5	19	10	8	18	28	32	39	44	28	48	0.329589	8.81e-08	0.0943194	0.877233	0.0443006	1	4.28018e-07	1	1	3.04312e-09
bp0689	putative lipoprotein	_	-0.385025	0.182864	0.606464	-0.861721	-0.345597	-0.697971	-0.123735	0.380031	-0.814968	-0.341037	55.5	42.5	63	84.5	46.5	66.5	73	45	67	95	54	75	0.287464	0.974376	0.0423111	0.287722	0.139876	0.301093	0.236224	0.000862841	0.0354511	0.00358899
bp0690	conserved hypothetical protein	_	-0.591626	-0.245851	0.227133	-0.859402	-0.465123	-0.925999	-0.612339	0.0215332	-0.810029	-0.462106	108.5	72	91.5	127	70	92	133	70	87	135	77	98	0.128679	0.0525473	0.9093	0.272886	0.0459286	0.588354	1	0.0585781	0.119653	0.223
bp0691	probable cytochrome C (pseudogene)	_	-1.36257	-0.584963	-0.36257	-1	0.0995357	-1.76553	-0.917538	-0.628031	-0.874469	0.125531	9	3.5	6	7	3.5	7.5	17	5	9	11	6	12	0.0284583	0.0303736	0.0450255	0.364132	0.766261	1	1	1	1	1
bp0692	cytochrome C	_	-0.584963	-0.0995357	-0.736966	-0.36257	-0.169925	-1.41504	-0.415037	-1	-0.415037	0	7.5	5	7	4.5	3.5	4	8	3	6	4	3	4	0.341346	0.368619	0.00157372	0.851653	0.614813	1	1	1	1	1
bp0693	Hpr serine kinase/phosphatase	_	-0.71097	-0.16665	0.1541	-0.642678	1.39904	-0.877143	-0.40439	-0.0242475	-0.525091	1.38726	137.5	84	122.5	153	98	403.5	180	98	136	177	123	463	0.104384	0.132824	0.801711	0.496243	4.35e-05	0.584082	0.221177	0.0460639	0.0517318	6.56074e-26
bp0694	nitrogen regulatory IIA protein	rpoP, ptsN	0.444056	0.643244	0.800786	0.292961	1.02322	-0.110558	0.259087	0.476932	-0.0286828	1.06116	141.5	192.5	221	246.5	302	501	365	339	438	508	498	1060	0.231076	0.0251803	0.00210203	0.419434	0.00472037	0.00540217	0.000192158	1.89512e-05	2.07684e-06	3.45933e-34
bp0696	probable sigma(54) modulation protein (Pseudogene)	rpoN	1.21915	1.82581	1.58289	0.324827	1.52899	0.995364	1.66031	1.44105	0.258386	1.4997	1975	4598	7001.5	5916.5	7410.5	17074	7633	15225	24152	20725	24790	58607	0.00153388	1.64e-26	4.86e-14	0.424036	3.74e-06	0.000194352	1.25962e-11	9.80476e-09	1.58399e-12	1.2726e-93
bp0697	ABC transporter	_	-0.705887	-0.279073	-0.066769	-0.639118	0.0883559	-0.900464	-0.456858	-0.24664	-0.507604	0.139725	99.5	61	82	95	61	101	140	75	102	118	83	130	0.0883338	0.043028	0.162746	0.493619	0.975676	0.492574	0.869339	0.628441	0.101324	0.013451
bp0698	putative exported protein	_	0.083485	-0.269187	0.117836	0.0280144	-0.394441	-0.163499	-0.458627	-0.0726453	0.0597062	-0.368387	117.5	124.5	97.5	127.5	130	97	224	200	163	213	222	165	0.831102	0.0496405	0.635642	0.68748	0.0734126	0.010247	0.666582	0.107812	0.00192112	0.224148
bp0699	putative exported protein	_	0.718229	0.630766	-0.263034	0.757299	0.278464	0.513218	0.469862	-0.35967	0.819717	0.171855	93	153	144	77.5	131	94	213	304	295	166	293	187	0.10089	0.0558442	0.0104722	0.107854	0.531624	6.7705e-07	4.86645e-06	0.953541	2.08701e-06	0.0294398
bp0700	probable hydrolase	_	-0.881356	-0.605721	-0.129283	-0.752072	0.491853	-0.921997	-0.777608	-0.263034	-0.321928	0.378512	17.5	9.5	11.5	16	9.5	22.5	36	19	21	30	24	39	0.125467	0.00450245	0.268763	0.525955	0.330293	1	1	1	1	1
bp0701	conserved hypothetical protein	_	-0.574236	-0.311202	0.0937821	-0.229134	0.223833	-0.820451	-0.647119	-0.127112	-0.058103	0.195016	67	45	54	71.5	61	83.5	83	47	53	76	73	87	0.122259	0.0315074	0.514377	0.979682	0.630206	0.380225	1	0.269642	0.00671155	0.00169973
bp0702	phosphoribosylglycinamide formyltransferase 2	purT	-1.05703	-0.725825	-0.551796	-0.552541	-0.211504	-1.28379	-1	-0.719892	-0.443607	-0.180572	64.5	31	39	44	30	38	56	23	28	34	25	30	0.00861354	0.00043786	0.000246319	0.638423	0.365246	1	0.0273526	0.185079	0.66203	1
bp0703	N-terminal region of TonB dependent receptor protein (Pseudogene)	_	-0.175087	-0.669851	-1.42884	1.10692	0.206451	-0.847997	-1.16993	-1.58496	0	0	17.5	15.5	11	6.5	14	7.5	9	5	4	3	3	3	0.724866	0.00195009	7.04e-10	0.0692409	0.679515	1	1	1	1	1
bp0704	transposase	transposase	0.336283	0.620586	0.765535	-0.517607	0.0520885	0.0995357	0.463947	0.601451	-0.415037	0.155278	40	50.5	61.5	68	47.5	70.5	29	30	40	44	33	49	0.36083	0.0474424	0.00268243	0.593793	0.856249	1	0.000121224	1	1	4.19281e-09
bp0705	putative C-terminal region of dehydrogenase (Pseudogene)	_	-1	-1	-1	0	1.58496	-1	-1	-1	0	1.58496	2	1	1	1	1	3	2	1	1	1	1	3	0.405377	0.0462279	0.00877967	0.872324	0.00376852	1	1	1	1	1
bp0706	putative membrane protein	_	0.643261	0.0511388	-0.555519	1.14048	0.135515	0.325576	-0.259387	-0.749192	1.13191	0.117836	97	151.5	100.5	66	145.5	72.5	79	99	66	47	103	51	0.0921237	0.565707	3.51e-05	0.0222836	0.901275	1.47319e-05	0.274021	0.512023	6.85924e-06	0.564781
bp0707	conserved hypothetical protein	_	0.633872	-0.228624	0.142019	0.0874628	-0.870717	0.19773	-0.686246	-0.0413408	-0.131644	-0.902703	58	90	49.5	64	68	35	177	203	110	172	157	92	0.107787	0.105871	0.80965	0.610304	0.00225243	8.73037e-05	0.700488	0.223428	0.00468195	0.887126
bp0708	putative membrane protein	_	0.130397	-0.428094	0.0129391	0.13516	-1.07943	-0.122206	-0.667856	-0.16262	0.110424	-1.05004	111	121.5	82.5	112	123	53	197	181	124	176	190	85	0.729523	0.00582705	0.304886	0.554261	0.000137429	0.00719122	1	0.27675	0.0026294	0.492012
bp0709	aspartyl-tRNA synthetase	aspS, tls	0.265367	0.179748	-0.170275	0.414512	-0.598157	-0.0240455	-0.0546771	-0.342232	0.342232	-0.596367	772.5	928.5	875	686.5	915	453.5	483	476	466	381	483	252	0.493217	0.999012	0.0477793	0.327443	0.0350865	0.0338991	0.100958	0.983228	0.0335258	1
bp0710	putative endonuclease/exonuclease/phosphatase family protein	_	-0.464281	-0.241889	0.190222	-1.02569	-0.614975	-0.655352	-0.50696	0.0151864	-0.890928	-0.646691	149	108	126	170	83.5	111	189	120	133	191	103	122	0.23498	0.0504115	0.955794	0.207388	0.0146992	0.229755	0.538033	0.0283519	0.15034	0.553001
bp0711	putative phospholipase	_	-0.189825	0.333737	0.219566	-0.854802	0.145198	-0.427421	0.174029	0.0721498	-0.713696	0.22741	36.5	32	46	42.5	23.5	47	39	29	44	41	25	48	0.635088	0.519761	0.971789	0.363607	0.85424	1	0.00398681	1	1	3.41366e-05
bp0712	putative membrane protein	_	-0.321928	0.378512	0.678072	-1	2.58496	-0.807355	0	0.514573	-0.736966	2.72247	5	4	6.5	8	4	48	7	4	7	10	6	66	0.432411	0.6443	0.197343	0.461994	1.85e-09	1	1	1	1	0
bp0713	putative membrane protein (Pseudogene)	_	-0.974909	0.121306	2.18392	-1.23545	1.49692	-1	0	2.03242	-1.1343	1.54157	28.5	14.5	31	129.5	55	365.5	22	11	22	90	41	262	0.0484364	0.764461	4.55e-18	0.0889438	6.53e-05	1	1	1.25693e-74	8.96973e-13	0
bp0715	putative membrane protein (Pseudogene)	_	-0.347923	0.947533	0.440573	-1.66297	1.2115	-0.0931094	0.70044	0.672425	-0.628031	0.851137	7	5.5	13.5	9.5	3	22	32	30	52	51	33	92	0.504844	0.00588855	0.41388	0.0774688	0.00276208	1	4.39061e-08	3.53383e-07	1	1.41535e-34
bp0716	transposase (Pseudogene)	transposase (Pseudogene)	0.415037	1.05889	1.05889	-0.321928	0.111031	0.271302	0.519374	0.888969	-0.473931	0.137504	6	8	12.5	12.5	10	13.5	27	35	43	50	36	55	0.418593	0.00154382	0.00660193	0.925164	0.896791	1	1.66407e-05	1.14278e-09	1	3.27234e-13
bp0718	carboxyvinyl-carboxyphosphonate phosphorylmutase	_	-0.775568	-0.231947	0.260652	-0.729039	0.179169	-1.36257	-0.667425	0.0264722	-1.08092	0.241008	50.5	29.5	43	60.5	36.5	68.5	54	21	34	55	26	65	0.0564097	0.0649674	0.804307	0.421828	0.759826	1	0.741525	0.113336	0.399139	4.40827e-05
bp0720	conserved hypothetical protein	_	-0.222392	2.05063	0.514573	-1.73697	4.04439	-1.40718	1.31719	0.135352	-1.97863	3.74609	3.5	3	14.5	5	1.5	82.5	61	23	152	67	17	899	0.318899	3.1e-09	0.672083	0.123662	7.5e-21	1	8.72706e-23	0.0349629	1	0
bp0721	probable aminotransferase	_	0.601451	0.142019	1.86018	-0.187899	0.891277	0.379848	-0.108253	1.69642	-0.194945	0.876905	101.5	154	112	368.5	323.5	683.5	83	108	77	269	235	494	0.105724	0.862876	8.87e-15	0.971012	0.018624	8.49261e-06	0.0513127	4.22638e-42	4.2512e-31	4.47684e-179
bp0722	probable amidase	_	0.133267	-0.632268	1.43812	-0.304855	1.35588	0	-0.807355	1.23704	-0.0901978	1.29546	15.5	17	10	42	34	107.5	14	14	8	33	31	81	0.84463	0.00243886	1.95e-07	0.901057	5.37e-05	1	1	1	1	1.46485e-214
bp0723	probable ABC transporter, ATP-binding protein	_	0.678072	0.130584	1.55427	0.0706355	1.66704	0.425306	-0.175087	1.39428	0.0614005	1.61086	47.5	76	52	139.5	146.5	443	35	47	31	92	96	281	0.0661071	0.864596	2.55e-11	0.641656	7.92e-07	3.25828e-06	1	2.79937e-25	1.06942e-28	0
bp0724	probable ABC transporter, permease protein	_	0.400538	-0.120294	1.40054	-0.289507	1.87447	0.485427	0.137504	1.29278	0.0291463	2	12.5	16.5	11.5	33	27	121	20	28	22	49	50	196	0.399351	0.240396	4.16e-07	0.904851	5.88e-09	1	1	5.12702e-24	1.34572e-27	0
bp0725	probable ABC transporter, permease protein	_	0.966053	0.38109	1.28798	0.0931094	2.67807	0.97728	0.459432	1.16993	0.429988	2.83007	21.5	42	28	52.5	56	336	32	63	44	72	97	512	0.0304221	0.399964	1.84e-06	0.636114	5.14e-15	6.81067e-14	0.000133682	1.11266e-17	1.53144e-38	0
bp0726	probable ABC transporter, periplasmic binding protein	_	1.58496	0.990722	1.05445	0.953622	3.4244	1.25289	0.774233	0.902389	0.83996	3.48864	156	468	310	324	627.5	3478.5	107	255	183	200	358	2245	4.81e-05	0.00013243	2.39e-05	0.0522312	1.95e-24	8.83793e-21	2.39614e-09	1.89221e-11	5.47972e-46	0
bp0727	probable transcriptional regulator	_	0.855795	0.108422	0.391982	0.379749	2.5769	0.639668	-0.154328	0.222392	0.369523	2.58944	102.5	185.5	110.5	134.5	175	802.5	138	215	124	161	208	969	0.0291555	0.780778	0.290536	0.320167	1.76e-12	2.47099e-08	0.101046	0.00315011	9.41391e-08	1.19876e-269
bp0728	probable transcriptional regulator	_	-0.175087	0.0995357	0.330149	-0.459432	0.435386	-0.263034	0	0.25634	-0.360176	0.4441	35	31	37.5	44	32	59.5	72	60	72	86	67	117	0.683964	0.754228	0.533544	0.696864	0.249407	0.0120896	0.0669216	0.00366603	0.00129235	2.57184e-10
bp0729	transposase	transposase	0.584963	1.07039	1	-0.736966	0.678072	0.378512	0.537657	0.82103	-0.370368	-0.0274807	5	7.5	10.5	10	6	16	30	39	45	53	41	52	0.339274	0.00981894	0.0247701	0.486123	0.0814613	1	2.34019e-05	1.29577e-08	2.56878e-07	5.28788e-12
bp0731	carboxynorspermidine decarboxylase	nspC	0.0387324	-1.07039	-1.09813	0.856531	0.432441	-0.200427	-1.22844	-1.27151	0.878438	0.468675	220.5	226.5	105	103	186.5	139	239	208	102	99	182	137	0.924114	7.58e-09	2.28e-10	0.0885208	0.285644	0.0282932	0.219064	0.00520501	0.0457289	1
bp0732	putative exported protein	_	-0.861539	-1.10708	-0.997895	-0.18366	0.0975715	-1.11085	-1.36191	-1.17225	-0.11984	0.0911479	342.5	188.5	159	171.5	151	183.5	311	144	121	138	127	147	0.0260532	1.42e-09	7.09e-10	0.963207	0.996454	1	0.391145	0.0678415	0.663584	1
bp0733	transposase	transposase	0.419714	0.553392	0.831246	-0.57447	-0.132248	0.157541	0.343954	0.678072	-0.514573	-0.0365259	38.5	51.5	56.5	68.5	46	62.5	25	29	33	40	28	39	0.284613	0.101259	0.00147775	0.558696	0.435277	1	0.000552824	1	1	1
bp0734	hypothetical protein	_	0	0	0	0	0.584963	-0.530515	-1.11548	-0.893085	-0.222392	0.777608	1	1	1	1	1	1.5	13	9	6	7	6	12	0.299637	0.156731	0.0106053	0.360395	0.00948985	1	1	1	1	1
bp0735	putative exported protein	_	-0.561116	-0.658963	-0.206451	-0.584963	0.253757	-0.707218	-0.895663	-0.344648	-0.517848	0.172467	45	30.5	28.5	39	26	46.5	80	49	43	63	44	71	0.176676	0.000247894	0.0387647	0.597006	0.611223	0.252789	0.211447	1	0.142639	0.0240844
bp0736	putative ferric siderophore receptor	bfrF	-0.152003	-0.321928	0	-0.321928	-0.514573	-1	-1	0	-1	-1	5	4.5	4	5	4	3.5	2	1	1	2	1	1	0.979509	0.20633	0.971814	0.775992	0.0712838	1	1	1	1	1
bp0737	putative inner membrane sensor for iron transport	_	-0.36257	0.222392	0	-0.469485	0.0780025	-0.736966	-0.152003	-0.169925	-0.415037	0.169925	9	7	10.5	9	6.5	9.5	9	6	9	8	6	9	0.468901	0.904246	0.385915	0.727552	0.905595	1	1	1	1	1
bp0738	ECF-family sigma factor Pseudogene)	_	1.23447	0.556393	1.52725	0.908852	-0.807355	0.192645	-0.485427	1.32193	0.156119	-1.12928	8.5	20	12.5	24.5	46	14	14	16	10	35	39	16	0.0207514	0.267749	2.4e-06	0.11078	0.0212462	1	1	1	1	1
bp0739	transposase	transposase	0.662965	1.22239	0.662965	-0.341037	0.452512	0.214125	0.476438	0.621488	-0.567041	-0.0365259	6	9.5	14	9.5	7.5	13	26	29	32	40	27	39	0.222569	0.00020551	0.121056	0.821441	0.335268	1	1.17545e-05	1	1	1
bp0739A	transposase (pseudogene)	transposase (pseudogene)	0	0	0	0	0	1	1	-0.415037	0.415037	-1.58496	1	1	1	1	1	1	4	8	8	3	4	1	0.00261141	0.013448	0.111288	0.975674	0.072563	1	1	1	1	1
bp0740	putative DNA methylase	_	-0.938599	-0.436099	-1.35364	-0.584963	0	-1.32193	-0.736966	-1.32193	-1	0	11.5	6	8.5	4.5	3	4.5	5	2	3	2	1	2	0.0958625	0.0614293	1.09e-07	0.753935	0.734043	1	1	1	1	1
bp0741	putative transcriptional regulator	_	0.993976	1.23266	-0.0867116	0.492704	2.01587	0.561879	0.836501	-0.263034	0.0136749	2.00685	60	119.5	141	56.5	79.5	228.5	126	186	225	105	106	422	0.0157872	2.53e-06	0.193383	0.281496	7.59e-09	7.65313e-08	1.03308e-10	1	0.00818843	1.65009e-49
bp0742	transposase (Pseudogene)	transposase (Pseudogene)	0.469485	0.650058	0.90837	-0.471306	-0.216492	0.378512	0.398549	0.736966	-0.544321	-0.271302	32.5	45	51	61	44	52.5	21	26	29	35	24	29	0.265826	0.0528248	0.000459385	0.6757	0.267863	1	1	1	1	1
bp0744	putative transcriptional regulator	_	0.0299792	0.503168	-1.66676	-0.138706	0.854661	-0.180572	0.31853	-1.78541	-0.122336	0.896689	190.5	194.5	270	60	54.5	108.5	424	375	530	123	113	229	0.941643	0.112368	2.18e-22	0.92585	0.00768379	0.0131397	0.000234454	1.40054e-13	0.8639	1
bp0745	putative transcriptional regulator	_	0.736966	0.63743	0.152003	0.263034	1.80735	0	0	-0.415037	0	2	4.5	7.5	7	5	6	17.5	4	4	4	3	3	12	0.276315	0.265506	0.617033	0.501138	6.64e-06	1	1	1	1	1
bp0746	glutamate 5-kinase	proB	-0.341037	-0.389947	-0.724366	-0.0317089	-0.716207	-0.736966	-0.736966	-0.906891	-0.192645	-0.678072	38	30	29	23	22.5	14	30	18	18	16	14	10	0.416118	0.00671966	8.55e-06	0.812427	0.0206742	1	1	1	1	1
bp0747	probable GTP-binding protein	_	-0.740995	-0.792342	-0.923587	0.0780025	-0.27684	-1.0906	-1.11757	-1.11757	-0.0554951	-0.301656	119.5	71.5	69	63	66.5	52	115	54	53	53	51	43	0.0537685	1.62e-05	2.76e-09	0.626234	0.236389	1	0.0610338	0.00894931	0.407816	0.118496
bp0748	50S ribosomal protein L27	rpmA	-0.325345	-1.74992	-1.57363	0.790811	-0.482044	-0.199221	-1.78225	-1.66687	1.51451	-0.456291	634	506	188.5	213	368.5	152.5	3642	3174	1060	1147	3277	836	0.41038	2.05e-20	5.72e-20	0.0923514	0.103761	0.0766859	6.7427e-06	0.000109389	0.0602207	3.18822e-05
bp0749	50S ribosomal protein L21	rplU	0.858839	-1.34017	-1.23198	1.98595	-0.842415	0.578059	-1.56535	-1.43689	2.02387	-0.710868	1333	2417.5	526.5	567.5	2248	316.5	4746	7088	1605	1753	7129	1071	0.0868712	9.51e-14	1.52e-13	0.00217405	0.0219643	0.00118968	0.0302063	0.00855303	0.00109081	6.2248e-05
bp0750	conserved hypothetical protein	_	-0.514573	0.263034	-0.321928	-0.678072	2.49185	-1	-0.192645	-0.678072	-0.736966	2.63227	10	7	12	8	5	45	8	4	7	5	3	31	0.317802	0.822436	0.0758429	0.597242	7.63e-08	1	1	1	1	1
bp0751	octaprenyl-diphosphate synthase	ispB, cel	-0.598902	-0.504043	-0.656046	-0.169925	0.0985638	-0.752907	-0.674905	-0.863938	-0.0892673	0.189034	78	51.5	55	49.5	44	53	91	54	57	50	47	57	0.11969	0.00312088	1.26e-05	0.933784	0.961916	0.249023	1	0.129607	0.193984	0.78162
bp0752	LysR-family transcriptional regulator	_	-0.881944	-0.0864148	-0.716607	-0.399803	0.61227	-1.14109	-0.365133	-0.887973	-0.376854	0.568284	129	70	121.5	78.5	59.5	120	161	73	125	87	67	129	0.0205305	0.222242	1.11e-06	0.758883	0.0671271	1	0.328411	0.250792	0.590087	0.0853186
bp0753	putative hydantoin utilization protein A	hyuA	0.334419	0.120294	-0.665581	0.499571	-0.273018	-0.125531	-0.263034	-1	0.415037	-0.263034	23	29	25	14.5	20.5	12	12	11	10	6	8	5	0.509461	0.84585	0.00039694	0.295943	0.308129	1	1	1	1	1
bp0754	hydantoin utilization protein B	hyuB	0.270089	0.121991	-0.0430687	-0.400538	-0.400538	0	0	-0.152003	-0.36257	-0.36257	17	20.5	18.5	16.5	12.5	12.5	10	10	10	9	7	7	0.599322	0.828653	0.335518	0.802077	0.149679	1	1	1	1	1
bp0755	putative amino acid deaminase	_	-1.26303	-0.777608	-0.263034	-1.32193	-1.32193	-1.58496	-1	-0.584963	-1	-1	6	2.5	3.5	5	2	2	6	2	3	4	2	2	0.0276313	0.01491	0.145599	0.186228	0.00932079	1	1	1	1	1
bp0756	putative exported protein (Pseudogene)	_	-0.63743	0.237039	-0.0524674	-1.43296	0.830075	-0.0740006	0.378512	0.432959	-0.50696	0.103093	14	9	16.5	13.5	5	24	20	19	26	27	19	29	0.203632	0.817022	0.338923	0.111137	0.0401285	1	1	1	1	1
bp0756A	transposase (Pseudogene)	transposase (Pseudogene)	0	0	0	0	0	0.206451	0.584963	0.657112	-0.403356	-0.109624	1	1	1	1	1	1	26	30	39	41	31	38	1	1	1	1	1	1	4.74766e-06	1	1	1
bp0757	succinate-semialdehyde dehydrogenase [NADP+]	gabD	-1.58496	0	0	-1.58496	0	-1	0	0	-1	0	3	1	3	3	1	3	2	1	2	2	1	2	0.0939161	0.958762	0.631253	0.144963	0.748712	1	1	1	1	1
bp0758	cyclolysin-activating lysine-acyltransferase	cyaC, HlyC	0.643856	0	-2	2.24793	0.807355	0.415037	-0.125531	-2	1.73697	0.736966	8	12.5	8	2	9.5	3.5	12	16	11	3	10	5	0.213599	0.535882	1.45e-09	0.0108196	0.304619	1	1	1	1	1
bp0760	bifunctional hemolysin-adenylate cyclase precursor	cyaA, cya	0.75603	0.497978	-7.18232	4.39232	0.411532	0.496469	0.270547	-7.40173	4.30012	0.485427	7480	12632.5	10563.5	51.5	1081.5	68.5	1691	2387	2041	10	197	14	0.0388058	0.00333008	1.87e-253	1.54e-08	0.320581	0.0358963	0.203804	0	9.86846e-05	0
bp0761	cyclolysin secretion ATP-binding protein	cyaB	0.28746	-0.497689	-5.16672	2.15056	0.526069	0.0491178	-0.743225	-5.26053	1.9386	0.415037	449	548	318	12.5	55.5	18	230	239	138	6	23	8	0.42287	0.00129816	3.19e-114	0.0015798	0.223176	0.00724045	1	0	1.80277e-09	0
bp0762	cyclolysin secretion protein	cyaD	0.0567425	-0.312657	-6.12516	2.53605	1.67807	-0.214851	-0.584963	-6.31288	2.45943	1.58496	174.5	181.5	140.5	2.5	14.5	8	159	137	106	2	11	6	0.882067	0.0363489	2.4e-116	0.000721239	0.000661295	0.0220474	0.49363	0	6.63481e-27	0
bp0763	cyclolysin secretion protein	cyaE	0.0414199	0.0549665	-5.6865	2	0.584963	-0.222392	-0.222392	-5.39232	1.58496	0	51.5	53	53.5	1	4	1.5	42	36	36	1	3	1	0.939202	0.598192	1.33e-85	3.06e-05	0.00627796	1	0.389751	1	1	1
bp0764	probable LysR-family transcriptional regulator	cyaX	0.824913	0.678072	-4.12928	1.32193	0	0.415037	0.152003	-4.16993	1	0	17.5	31	28	1	2.5	1	18	24	20	1	2	1	0.0749982	0.0300871	5.73e-42	0.00762447	0.289947	1	1	1	1	1
bp0765	probable extracellular solute-binding protein	_	1.53051	1.0199	-0.040642	-0.175087	-0.881356	1.26849	0.825971	-0.211504	-0.0780025	-0.925999	18	52	36.5	17.5	15.5	9.5	22	53	39	19	18	10	0.000398042	0.000208036	0.374721	0.916825	0.0150025	2.58975e-25	2.5313e-10	1	1	1
bp0766	glutamate/aspartate transport system permease protein (Pseudogene)	gltJ	1.58496	0	0	0	0	1	-1	-1	0	0	1	3	1	1	1	1	2	4	1	1	1	1	0.081048	0.0485584	0.00328539	0.35288	0.921148	1	1	1	1	1
bp0767	glutamate/aspartate transport system permease protein	gltK	0	0	0	0	0	0	0	0	0	0	1	1	1	1	1	1	1	1	1	1	1	1	0.981819	0.362992	0.26101	0.47913	0.386386	1	1	1	1	1
bp0768	glutamate/aspartate transport ATP-binding protein	gltL	0	0	0	0	0	0	0	0	0	0	1	1	1	1	1	1	1	1	1	1	1	1	0.907148	0.039216	0.363871	0.801929	0.688756	1	1	1	1	1
bp0769	probable aminotransferase	_	0	0	0	0	0	0	0	0	0	0	1	1	1	1	1	1	1	1	1	1	1	1	0.364719	0.451374	0.572717	0.201274	0.594959	1	1	1	1	1
bp0770	putative membrane protein	_	0.0931094	2.26303	1.41504	-1.23447	2.12102	-0.0995357	1.926	1.18057	-1.18057	2.04182	7.5	8	36	20	8.5	87	15	14	57	34	15	140	0.9281	4.29e-11	3.25e-05	0.133119	9.31e-10	1	2.29306e-53	1	1	0
bp0771	putative exported protein	_	-0.584963	-1	0.415037	0.321928	-1.41504	-0.584963	-1.58496	0.415037	0.321928	-1	3	2	1.5	4	5	1.5	3	2	1	4	5	2	0.599037	0.00090257	0.481358	0.486397	0.00697069	1	1	1	1	1
bp0772	putative acetoacetyl-CoA reductase	_	0	0	0	0	0	0	0	0	1	0	1	1	1	1	1	1	1	1	1	1	2	1	0.471907	0.7815	0.185907	0.640788	0.914588	1	1	1	1	1
bp0773	putative acetolactate synthase large subunit	_	1	-0.584963	1.73697	1.26303	-1.32193	0	0	1	1.58496	-1	1.5	3	1	5	12	2	1	1	1	2	6	1	0.0599476	0.109288	5.05e-05	0.0474324	0.0460605	1	1	1	1	1
bp0774	probable GntR-family transcriptional regulator	_	0.480626	-0.140863	0.355095	0.284729	-0.338416	0.222392	-0.400538	0.165059	0.249978	-0.351472	43	60	39	55	67	43.5	66	77	50	74	88	58	0.200491	0.163636	0.467746	0.407093	0.140039	3.52246e-05	1	0.01743	9.66286e-07	0.0341732
bp0775	hypothetical protein	_	-1.152	-0.621488	-0.862496	-0.289507	-0.652077	-1.80735	-0.807355	-1.22239	0	-0.584963	10	4.5	6.5	5.5	4.5	3.5	7	2	4	3	3	2	0.0416344	0.00617152	0.000249595	0.941637	0.0423581	1	1	1	1	1
bp0776	probable GntR-family transcriptional regulator	_	0.0631938	0.457473	0.103836	0.0780025	0.169925	-0.16601	0.257798	-0.0972972	0.0655883	0.158698	33.5	35	46	36	38	40.5	46	41	55	43	45	48	0.853797	0.226287	0.638585	0.658762	0.798555	0.00877961	0.00414997	0.568105	0.00119926	0.00463088
bp0777	probable Zinc-binding dehydrogenase	_	1.8297	2.44057	0.719892	1.22764	-0.942285	1.45943	2.17932	0.548621	1.07179	-0.942285	59.5	211.5	323	98	229.5	51	67	187	308	98	206	51	0.000433134	1.02e-22	0.00870125	0.0481772	0.00073973	6.05858e-29	8.23816e-93	2.78023e-05	5.48625e-36	0.255622
bp0778	putative acetyl-CoA synthetase	_	0.584963	2.22882	0.247928	0.0740006	-0.925999	0.192645	1.77761	0	0	-0.807355	8	12	37.5	9.5	10	5	7	8	24	7	7	4	0.233407	1.47e-16	0.973363	0.672046	0.0155998	1	1	1	1	1
bp0779	conserved hypothetical protein	_	0.275634	2.03747	0.610053	-0.95109	-0.536053	0.347923	1.96683	0.447459	-0.206451	-0.447459	9.5	11.5	39	14.5	7.5	10	11	14	43	15	13	11	0.701275	2.73e-13	0.16425	0.376608	0.152907	1	3.12901e-64	1	1	1
bp0780	putative membrane protein	_	2.27053	3.21723	1.1375	1.29546	-0.704544	1.98037	3.05733	0.91983	1.32193	-0.574694	20	96.5	186	44	108	27	37	146	308	70	175	47	3.96e-06	6.17e-36	1.63e-05	0.0265552	0.0449915	1.19937e-69	0	4.85458e-11	2.26565e-108	4.23807e-05
bp0781	probable ABC transporter, ATP-binding component	_	0.652077	2.51457	0.893085	-0.452512	-0.612977	0.788496	2.42321	0.862496	0.0703893	-0.736966	7	11	40	13	9.5	8.5	11	19	59	20	21	12	0.217321	2.27e-18	0.0167201	0.701117	0.0930105	1	1.86816e-131	1	1	1
bp0782	putative exported protein	_	1.53937	3.03328	1.34861	0.48866	-0.646691	1.41063	2.91391	1.19704	0.564352	-0.577309	37.5	109	307	95.5	134	61	41	109	309	94	139	63	0.000517311	3.09e-33	3.17e-08	0.271568	0.0231393	4.89109e-30	0	3.62406e-20	5.62775e-53	9.68448e-09
bp0783	putative dioxygenase	_	0	1.64386	0.169925	-0.584963	0	-0.263034	1.5025	0	-0.263034	0	4	4	12.5	4.5	3	4.5	6	5	17	6	5	6	0.865903	8.12e-07	0.894221	0.677017	0.907368	1	1	1	1	1
bp0784	putative acetolactate synthase large subunit	ilvB	0.878985	1.82852	-0.0335526	0.601836	-0.654503	0.584963	1.65208	-0.106915	0.428843	-0.70044	43.5	80	154.5	42.5	64.5	27	28	42	88	26	35	16	0.0205471	2.16e-13	0.279137	0.193017	0.0422632	3.42938e-08	1.8317e-42	1	1	1
bp0785	putative mechanosensitive channel protein	_	-0.956931	-0.186413	-0.722466	0	1.10434	-1	-0.304855	-0.758992	0	0.943416	16.5	8.5	14.5	10	10	21.5	22	11	17	13	13	25	0.0664199	0.139352	0.000267709	0.733121	0.00523184	1	1	1	1	1
bp0786	transposase	transposase	0.5025	1.05889	0.736966	-0.321928	0.263034	0.283793	0.245112	0.76184	-0.530515	-0.0759489	6	8.5	12.5	10	8	12	23	28	32	39	27	37	0.253394	0.0014302	0.0354675	0.795984	0.700051	1	0.00383632	1	1	1
bp0787	N-terminal region of a putative membrane protein (Pseudogene)	_	0.0614005	0.53172	0.148863	-0.196692	0.393664	-0.182864	0.251539	-0.0524674	-0.130397	0.38807	46	48	66.5	51	44.5	67	84	74	100	81	74	106	0.887116	0.140417	0.795742	0.981851	0.359808	0.00590077	0.00151076	0.213202	0.00454565	1.61094e-05
bp0789	acetolactate synthase large subunit	ilvI	-0.467213	-0.334548	-0.678072	0.398386	-0.419775	-0.480805	-0.407343	-0.770974	0.580544	-0.464404	244	176.5	193.5	152.5	201	114	186	134	141	109	163	79	0.213536	0.012229	2.49e-06	0.299416	0.0668231	0.187156	0.677985	0.929418	0.023251	0.500628
bp0790	acetolactate synthase small subunit	ilvH, brnP	0.1065	-0.179409	-0.794325	0.817409	-0.950418	-0.0765416	-0.373259	-0.919	0.905785	-1	124	133.5	109.5	71.5	126	37	329	312	254	174	326	87	0.789195	0.108789	9.4e-08	0.0724145	0.000358907	0.00378899	0.178133	0.210485	0.00151099	3.42247e-05
bp0791	ketol-acid reductoisomerase	ilvC	-0.646561	-0.223531	-1	0.439854	-0.184218	-0.888525	-0.49023	-1.16494	0.482864	-0.222392	317	202.5	271.5	158.5	215	139.5	361	195	257	161	225	138	0.0854629	0.0463556	1.59e-10	0.267622	0.332363	1	1	0.066006	0.153391	0.211049
bp0792	putative CDP-diacylglycerol--serine O-phosphatidyltransferase protein	pssA	-0.363458	-0.552579	-0.135472	-0.300992	-0.222186	-0.549648	-0.811887	-0.331469	-0.176779	-0.324494	1277.5	993	871	1163	944	997	1593	1089	908	1266	1120	1011	0.321552	6.17e-05	0.0562113	0.877669	0.297861	0.369092	1	0.608218	0.202434	0.734072
bp0793	putative lipoprotein	_	-0.900464	-0.192645	0.30117	-1.15433	0.724366	-1.11548	-0.452512	0.08092	-1.1375	0.678072	28	15	24.5	34.5	15.5	57	52	24	38	55	25	88	0.0682369	0.0918607	0.664004	0.197637	0.0586858	1	1	0.149128	0.35377	9.44353e-10
bp0794	30S ribosomal protein S15	rpsO, secC	0.398933	-0.177604	-0.409478	1.5862	0.329308	-0.0882754	-0.615092	-0.635561	1.16808	0.212854	259	341.5	229	195	585.5	245	1886	1775	1232	1214	2728	1407	0.369603	0.111481	0.00200884	0.0154324	0.552236	0.0210016	0.990419	1	4.69739e-05	0.232795
bp0795	polyribonucleotide nucleotidyltransferase	pnp	-0.75117	-1.03241	-0.940084	0.296996	-0.186713	-0.976819	-1.2724	-1.10852	0.369918	-0.183581	2228.5	1324	1089.5	1161.5	1427	1020.5	1173	596	486	544	703	479	0.0412038	7.62e-12	3.34e-09	0.374814	0.371001	1	0.09974	0.320059	0.575849	0.514026
bp0796	putative lipoprotein	_	1.03148	0.889817	0.287577	1.24701	0.531851	0.295456	0.447459	-0.289507	0.959358	0.688056	34	69.5	63	41.5	98.5	60	22	27	30	18	35	29	0.00897637	0.00137628	0.722512	0.0379396	0.236724	1	1	1	1	1
bp0797	transposase	transposase	0.652077	1.47805	0.777608	-0.125531	0.77259	0.245112	0.550197	0.601451	-0.652077	0.0951572	7	11	19.5	12	11	20.5	29	32	41	44	28	47	0.158756	1.86e-06	0.0253144	0.949624	0.0803943	1	9.76219e-06	1	1	1.94438e-10
bp0798	threonine dehydratase catabolic	tdcB	0.286881	0.422233	-0.184425	0.494765	1.33498	-0.169925	-0.0824622	-0.36257	-0.106915	1.14684	25	30.5	33.5	22	31	55.5	18	16	17	14	13	31	0.517824	0.294006	0.124355	0.376064	0.000341067	1	1	1	1	1
bp0799	conserved hypothetical protein	_	-0.514573	-0.234465	-1.51457	0	0.36257	-0.847997	-1.16993	-1.58496	-0.584963	0	10	7	8.5	3.5	3.5	4.5	9	5	4	3	2	3	0.289907	0.123332	8.19e-10	0.635994	0.66598	1	1	1	1	1
bp0800	probable zinc-binding dehydrogenase	_	-0.981853	-0.0558532	-0.689071	-0.732067	0.351074	-1.10154	-0.311461	-0.853611	-0.547488	0.275634	79	40	76	49	29.5	62.5	103	48	83	57	39	69	0.0128828	0.326116	2.93e-06	0.465972	0.35889	1	0.42248	0.143775	1	0.430695
bp0801	triosephosphate isomerase	tpiA, tpi	-1.77761	-2.14439	-0.916584	-1.0163	-1.0163	-1.44478	-1.77341	-1.07039	-0.296393	-0.959358	84	24.5	19	44.5	22	22	147	54	43	70	57	36	0.0020425	2.3e-15	0.000102733	0.363141	0.0121541	1	5.22013e-11	0.00911872	1	7.29274e-08
bp0802	protein-export membrane protein	secG	-1.06904	-1.24961	-1.09761	-0.321928	-0.184425	-0.856409	-0.966833	-1.15948	0.225067	-0.359896	53.5	25.5	22.5	25	20	22	172	95	88	77	90	60	0.0273208	7.42e-08	4.46e-07	0.840465	0.452779	0.515025	0.0521549	3.50614e-05	0.214639	0.00757032
bp0804	high-affinity choline transport protein	betT	-0.293359	0.253384	0.183963	-0.827819	1.80735	-0.432959	0	0.0524674	-0.807355	1.5325	62.5	51	74.5	71	40	248.5	27	20	27	28	16	81	0.4126	0.750209	0.885905	0.320594	3.24e-07	1	1	1	1	6.72775e-37
bp0805	probable transcriptional regulator	_	1.80255	-0.140863	-0.381871	1.9098	0	1.50901	-0.452512	-0.530515	1.76081	0	21.5	75	19.5	16.5	62	16.5	26	74	19	18	61	18	1.89e-06	0.219222	0.0115663	0.00179078	0.819679	2.05177e-39	1	1	1.94065e-25	1
bp0806	methylaspartate ammonia-lyase	_	-0.784271	-0.632268	-0.0473057	-1.65896	-0.321928	-1.16993	-0.847997	-0.231326	-1.9386	-0.275634	31	18	20	30	9.5	24	27	12	15	23	6	19	0.0924698	0.00104709	0.419403	0.0378586	0.325703	1	1	1	1	1
bp0807	putative exported protein	_	-1	0.0874628	0.554589	-2.09516	-0.747234	-1.44057	-0.247928	0.337035	-2	-0.777608	16	8	17	23.5	5.5	14	19	7	16	24	6	14	0.044072	0.622571	0.206101	0.00897063	0.027313	1	1	1	1	1
bp0808	conserved hypothetical protein	_	-2	-1	0.459432	-2.45943	-0.874469	-1.58496	-1.58496	0.415037	-2	-1	4	1	2	5.5	1	3	3	1	1	4	1	2	0.00164339	0.00402954	0.441646	0.00152983	0.0569281	1	1	1	1	1
bp0809	putative argininosuccinate lyase (Pseudogene)	argH	-1.152	-0.514573	0.944858	-3.09686	-2.26679	-1.58496	-0.736966	0.736966	-3.05889	-2.32193	20	9	14	38.5	4.5	8	15	5	9	25	3	5	0.0278507	0.00959324	0.00357228	0.000243716	4.92e-09	1	1	1	1	1
bp0810	putative exported protein	_	-0.263034	0.584963	0.874469	-1.87447	-0.652077	-0.584963	0	0.736966	-2.32193	-0.736966	3	2.5	4.5	5.5	1.5	3.5	3	2	3	5	1	3	0.905155	0.0780571	0.022436	0.0571995	0.118899	1	1	1	1	1
bp0812	transposase for IS1663	transposase for IS1663	1.42884	1.76654	0.106915	0.146841	0.789122	0.946229	1.38502	-0.0558532	-0.0191088	0.921997	169	455	575	182	201.5	314.5	79	158	222	76	75	144	0.00139395	8.9e-13	0.669817	0.59304	0.0363438	2.06084e-13	1.40612e-26	0.156496	0.00471023	2.70355e-11
bp0813	probable short-chain dehydrogenase	_	-1	0.0246621	0.617752	-1.30581	1.15362	-1.28011	-0.387023	0.371969	-1.28951	1.14048	29	14.5	29.5	44.5	18	99	34	14	26	44	18	97	0.0569734	0.461746	0.0517688	0.140852	0.00141462	1	1	1	1	3.57889e-33
bp0814	probable LysR-family transcriptional regulator	_	1.29373	1.35739	0.762011	0.651364	0.579726	0.989353	1.10236	0.592017	0.573185	0.568447	108.5	266	278	184	289	275	136	270	292	205	305	304	0.00225814	3.75e-07	0.00553236	0.162579	0.114821	6.95706e-14	1.32276e-15	1.48005e-06	2.67723e-18	1.76296e-18
bp0815	cystathionine beta-lyase	metC	-0.63743	-0.0524674	0.402098	-1.12199	-0.0801703	-0.736966	-0.321928	0.263034	-1	-0.0824622	14	9	13.5	18.5	8.5	17.5	15	9	12	18	9	17	0.236567	0.28469	0.48654	0.210193	0.608258	1	1	1	1	1
bp0816	conserved hypothetical protein	_	0.182864	0.623437	0.878009	-0.839535	-0.359542	0	0.494765	0.750022	-0.750022	-0.302563	18.5	21	28.5	34	19	26.5	22	22	31	37	22	30	0.670949	0.0527747	0.00254837	0.364274	0.186903	1	1	1	1	1
bp0817	putative exported protein	_	0.36257	0.716207	0.777608	-0.192645	0.0588937	0.263034	0.485427	0.584963	0.0931094	0	7	9	11.5	12	10.5	12.5	10	12	14	15	16	15	0.395351	0.0535294	0.0323535	0.934668	0.941931	1	1	1	1	1
bp0818	conserved hypothetical protein	_	-0.646363	0.152003	0.0395284	-0.509014	0.980371	-0.736966	-0.152003	-0.152003	-0.36257	0.917538	18	11.5	20	18.5	13	36.5	10	6	9	9	7	17	0.187377	0.950056	0.525575	0.699237	0.0193876	1	1	1	1	1
bp0819	putative exported protein	_	0.756074	1.09311	1.16636	-0.727474	2.05259	0.469485	0.791413	0.971986	-0.765535	2.03493	22.5	38	48	50.5	30.5	209.5	26	36	45	51	30	209	0.0947966	0.000208371	5.57e-05	0.412853	1.3e-10	1	5.06822e-09	2.36638e-12	1	0
bp0820	conserved hypothetical protein	_	1	1.20945	0.954196	-0.0962153	2.49701	0.736966	0.874469	0.736966	-0.152003	2.45943	8	16	18.5	15.5	14.5	87.5	6	10	11	10	9	55	0.0713213	0.00193969	0.0200716	0.829393	5.61e-14	1	1	1	1	0
bp0821	hydantoin utilization protein B	hyuB	0.705257	0.902703	0.93587	-0.787006	2.17719	0.621488	0.758992	0.884523	-0.777608	2.18322	23	37.5	43	44	25.5	199	13	20	22	24	14	109	0.0971089	0.00123272	0.00125759	0.37349	2.55e-11	1	1	1	1	0
bp0822	hydantoin utilization protein A	hyuA	2.22239	1.21022	0.89743	1.22456	2.60507	1.77761	0.893085	0.716207	0.902703	2.59538	25.5	119	59	47.5	111	289	14	48	26	23	43	139	1.69e-06	1.47e-05	0.00155143	0.0376851	5.6e-15	5.17923e-51	1	1	2.72028e-40	0
bp0823	putative transcriptional regulator	_	1.54242	0.0365259	0.611838	0.185973	1.69522	1.29483	-0.226592	0.431716	0.208108	1.71756	97.5	284	100	149	169.5	482.5	172	422	147	232	268	763	4.62e-05	0.501938	0.0373598	0.496117	1.16e-06	8.98893e-23	0.210239	5.18354e-05	1.9905e-08	2.7129e-91
bp0824	azurin	_	0.338862	1.55716	0.818518	-0.423578	2.48169	0.0891253	1.32879	0.662181	-0.45832	2.4308	3650.5	4617	10742.5	6438	4800	35959.5	10555	11234	26541	16703	12157	90061	0.343868	2.02e-21	0.00159046	0.716289	1.45e-13	0.0590609	3.06846e-09	0.00070492	0.0351686	6.67546e-163
bp0825	conserved hypothetical protein	_	-1.078	0.14439	0	-0.788496	1.2115	-1.16993	-0.263034	-0.263034	-0.736966	0.95109	9.5	4.5	10.5	9.5	5.5	22	18	8	15	15	9	29	0.0628353	0.976324	0.619453	0.429548	0.00299328	1	1	1	1	1
bp0826	outer membrane component of multidrug efflux system	_	1	2.16993	1.58496	0.222392	0.584963	0	1.58496	1	0	0.584963	1	2	4.5	3	3.5	4.5	1	1	3	2	2	3	0.215748	1.06e-05	0.0105028	0.542864	0.288654	1	1	1	1	1
bp0827	integral membrane component of multidrug efflux system	_	0.628031	-0.289507	1.39855	0.389947	-0.95109	0	-1	1	0.584963	-1	5.5	8.5	4.5	14.5	19	7.5	2	2	1	4	6	2	0.213432	0.137305	2.53e-06	0.405697	0.00463379	1	1	1	1	1
bp0828	probable HlyD-family secretion protein	_	0.263034	-0.321928	1.1375	-0.459432	1	0	-1	1	-1	0.807355	2.5	3	2	5.5	4	11	2	2	1	4	2	7	0.565108	0.419154	0.00219331	0.787946	0.0180299	1	1	1	1	1
bp0829	putative transcriptional regulator	_	0.803308	0.393664	0.393664	1.04244	1.26483	-0.523562	-0.275634	-0.275634	0.14439	1.55943	25.5	44.5	33.5	33.5	69	80.5	23	16	19	19	21	56	0.101413	0.426599	0.444142	0.0989768	9.93e-05	1	1	1	1	2.10095e-24
bp0830	transposase	transposase	0.614346	0.614346	0.898555	-0.355762	0.0283818	0.374396	0.567041	0.63743	-0.347923	0.222392	40.5	62	62	75.5	59	77	27	35	40	42	33	49	0.094043	0.0558196	0.000560704	0.810761	0.817901	1	9.29814e-06	1	1	4.16675e-12
bp0831	high-affinity choline transport protein	betT	-0.0172436	0.564825	0.288987	-0.374309	0.810358	-0.261125	0.339024	0.153913	-0.449803	0.792558	252.5	249.5	373.5	308.5	238	541	151	126	191	168	123	291	0.958795	0.0547648	0.645792	0.776619	0.0247204	0.0472965	0.000278486	0.0141073	0.0354511	7.46083e-11
bp0832	LysR-family transcriptional regulator	_	-0.736966	0.263034	1.1375	-1.87447	0.125531	-0.540568	0.247928	0.70044	-1.53051	0.547488	2.5	1.5	3	5.5	1.5	6	16	11	19	26	9	38	0.165528	0.785367	0.0225967	0.0266633	0.627813	1	1	1	1	1
bp0833	conserved hypothetical protein (Pseudogene)	_	-1.43812	-0.163499	0.673772	-1.74416	1.10884	-1.55639	-0.473931	0.485427	-1.60572	1.14684	42	15.5	37.5	67	20	144.5	50	17	36	70	23	155	0.0110039	0.137993	0.029301	0.0403682	0.00451365	0.913833	1	1.56781e-05	0.484761	5.79725e-45
bp0834	probable DNA repair exonuclease	_	0	0	0.584963	-0.584963	2.22239	-1	-0.415037	0.321928	-0.736966	1.58496	1	1	1	1.5	1	7	4	2	3	5	3	15	0.695907	0.420366	0.461118	0.499198	5.67e-07	1	1	1	1	1
bp0835	putative membrane protein	_	-0.678072	-0.192645	-0.678072	0.263034	1.26303	-0.736966	-0.321928	-0.736966	0.415037	1.22239	4	2.5	3.5	2.5	3	6	5	3	4	3	4	7	0.267725	0.351507	0.0237691	0.548785	0.00586421	1	1	1	1	1
bp0836	putative exported protein	_	0	0	0	0	0.584963	0	0	0	0	1.58496	1	1	1	1	1	1.5	1	1	1	1	1	3	0.194303	0.521925	0.576049	0.611141	0.0135331	1	1	1	1	1
bp0837	conserved hypothetical protein	_	0	0	0	0	0	0	0	0	0	2	1	1	1	1	1	1	1	1	1	1	1	4	0.100647	0.784037	0.178002	0.104022	0.00471339	1	1	1	1	1
bp0838	probable TetR-family transcriptional regulator (Pseudogene)	_	0	1.26303	0.678072	-1.41504	1.16993	0.662965	1.11548	0.807355	-0.485427	0.514573	2.5	2.5	6	4	1.5	9	12	19	26	21	15	30	0.829177	0.00678495	0.524749	0.348118	0.0023637	1	1	1	1	1
bp0839	transposase	transposase	0.415037	1.22239	0.938599	-0.353637	0.120294	0.351472	0.499571	0.696608	-0.345135	0.173332	6	8	14	11.5	9	12.5	29	37	41	47	37	53	0.394312	0.000207994	0.0139828	0.851371	0.827204	1	4.14936e-05	1.05124e-06	1	1.35228e-11
bp0840	outer membrane porin protein precursor	_	0.699977	-0.0549975	0.387566	0.817446	-0.137196	0.422931	-0.247873	0.220888	0.738222	-0.120062	75219.5	122192	72406	98401	173410	89474.5	78011	104647	65765	90918	151662	83658	0.0709449	0.00175667	0.160125	0.121523	0.401648	0.524094	0.332478	0.772483	0.15351	1
bp0841	probable NADH-ubiquinone oxidoreductase chain 3	nuoA	1.36006	-0.641546	0.206451	1.36267	-0.828888	1.12249	-0.829833	0.0386747	1.34527	-0.838699	351	901	225	405	1041.5	228	1325	2887	746	1361	3458	761	0.00454095	0.000175629	0.974141	0.0465997	0.0192728	3.35026e-12	0.819559	0.0565817	2.01145e-18	1
bp0842	NADH-ubiquinone oxidoreductase, 20 kDa subunit	nuoB	0.281616	-0.546995	0.0441998	-0.245112	-0.465664	0.158846	-0.796467	-0.122095	0.0946369	-0.499394	450	547	308	464	391.5	336	1220	1362	703	1121	1197	793	0.482966	0.000282297	0.392136	0.951405	0.0945117	0.00392913	1	0.227439	0.0156564	0.584761
bp0843	respiratory-chain NADH dehydrogenase, 30 kDa subunit	nuoC	-0.28458	-0.991798	-0.352267	-0.224494	-0.885007	-0.273975	-0.975848	-0.500709	0.148346	-0.738996	438.5	360	220.5	343.5	294	186	1006	832	512	711	788	426	0.448407	1.02e-08	0.00321804	0.976946	0.00167295	0.0685119	0.995089	1	0.0739286	0.623846
bp0844	respiratory-chain NADH dehydrogenase, 49 kDa subunit	nuoD	0.0441676	-0.477847	-0.337428	0.222055	-0.861281	-0.133603	-0.631228	-0.504563	0.353717	-0.814763	1158	1194	831.5	916.5	1069	504.5	1108	1010	716	781	998	444	0.907451	0.000333948	0.00276745	0.475745	0.00294678	0.0932938	1	1	0.0942227	0.610399
bp0845	respiratory-chain NADH dehydrogenase I, 24 kDa subunit	nuoE	0.27826	-0.362902	-0.387023	0.579378	-0.953626	0.0433734	-0.536571	-0.528213	0.581636	-0.927121	620.5	752.5	482.5	474.5	709	245	1670	1722	1152	1158	1733	609	0.47437	0.00639734	0.00128615	0.202674	0.00219685	0.0238537	0.864661	1	0.0249503	0.178085
bp0846	respiratory-chain NADH dehydrogenase, 51 kDa subunit	nuoF	-0.261275	-0.565462	-0.63105	0.153994	-0.850726	-0.478351	-0.750731	-0.78798	0.190194	-0.857828	1065.5	889	720	688	765.5	381.5	1017	730	605	589	672	325	0.47808	6.92e-05	1.18e-05	0.54646	0.00458573	0.384174	1	1	0.285782	0.0693755
bp0847	NADH-ubiquinone oxidoreductase, 75 kDa subunit	nuoG	-0.359097	-0.438375	-0.753769	0.142434	-0.843417	-0.569725	-0.624491	-0.905496	0.240204	-0.879706	1007.5	785.5	743.5	597.5	659.5	333	517	349	336	276	326	150	0.32653	0.00102052	2.37e-07	0.557399	0.00411762	0.363478	0.973857	0.670025	0.259511	0.0218055
bp0848	NADH-ubiquinone oxidoreductase, chain H	nuoH	-0.0537713	-0.169705	-0.934646	0.63995	-0.747654	-0.085008	-0.37328	-1.07815	0.89074	-0.786735	820	790	729	429	668.5	255.5	1100	1038	850	521	966	302	0.883113	0.0641514	8.33e-10	0.158504	0.0143233	0.0472965	0.526055	0.2978	0.0678437	0.00701503
bp0849	NADH-ubiquinone oxidoreductase, chain I	nuoI	0.15261	-0.0400347	-1.0338	1.0698	-0.975338	0.255014	0.014904	-1.09932	1.29009	-0.821887	237.5	264	231	116	243.5	59	962	1148	973	449	1098	254	0.711809	0.281107	2.91e-11	0.0370055	0.000313347	0.00109401	0.0205575	0.105961	0.00220006	0.000483604
bp0850	NADH-ubiquinone oxidoreductase, chain J	nuoJ	-0.681025	-1.13927	-1.2402	0.176878	-1.2841	-0.638544	-0.9801	-1.38857	0.476028	-1.12315	244.5	152.5	111	103.5	117	42.5	576	370	292	220	306	101	0.0909853	6.82e-10	9.67e-14	0.538553	4.03e-06	0.416279	1	0.00251123	0.248484	2.628e-13
bp0851	NADH-ubiquinone oxidoreductase, chain K	nuoK	0.299973	0.0864915	-1.05724	1.0373	-0.831602	0.0670647	-0.227118	-1.2337	0.985837	-0.83321	218.5	269	232	105	215.5	59	1324	1387	1132	563	1115	316	0.45024	0.64596	1.36e-11	0.0417152	0.00725481	0.00406657	0.108544	0.0344273	0.0319815	9.43194e-06
bp0852	NADH-ubiquinone oxidoreductase, chain L	nuoL	-0.0421348	-0.389057	-1.24714	0.949081	-0.753488	-0.304855	-0.615425	-1.42548	0.940057	-0.7633	1146.5	1113.5	875.5	483	932.5	286.5	693	561	453	258	495	152	0.909944	0.00183992	2.8e-15	0.0596406	0.015376	0.20056	1	0.0120144	0.230443	1.33344e-05
bp0853	NADH-ubiquinone oxidoreductase, chain M	nuoM	-0.0833464	-0.335981	-1.23919	0.763911	-1.01187	-0.241008	-0.468876	-1.39927	0.933135	-1	864	815.5	684.5	366	621.5	181.5	728	616	526	276	527	138	0.818798	0.00613158	1.04e-14	0.101895	0.00132231	0.0830508	0.548762	0.0237768	0.145701	2.0992e-08
bp0854	NADH-ubiquinone oxidoreductase, chain N	nuoN	-0.773161	-0.66442	-1.36882	0.155541	-0.824361	-0.76146	-0.759439	-1.50007	0.560016	-0.836501	578.5	338.5	365	224	249.5	126.5	495	292	293	175	258	98	0.0395755	5.35e-05	2.63e-15	0.565962	0.00234109	0.67071	1	0.000552395	0.359812	8.13242e-09
bp0855	putative membrane protein	_	0.337138	-0.291426	-1.05787	0.963606	-1.40651	-0.006627	-0.512119	-1.21053	0.916456	-1.34042	292.5	369.5	239	140.5	274	53	1090	1086	765	471	889	186	0.385153	0.017329	7.97e-10	0.048205	1.5e-05	0.00776931	1	0.0354227	0.0420061	5.98552e-15
bp0856	probable TonB-dependent receptor for iron transport	bfrD	-0.00905254	0.347054	-9.52239	3.70044	1.26303	-0.256087	0.121745	-9.89633	3.80735	1	1838.5	1827	2338.5	2.5	32.5	6	953	798	1038	1	14	2	0.979867	0.309852	2.23e-230	2.63e-06	0.00665319	0.220672	0.119121	0	0	0
bp0857	probable TonB-dependent receptor for iron transport	bfrE	0.843388	-0.673936	-1.77662	3.19338	0.0916305	0.489385	-1	-1.89308	3.18133	0.0995357	104.5	187.5	65.5	30.5	279	32.5	52	73	26	14	127	15	0.0327166	0.000359114	9.91e-25	8.83e-08	0.975783	1.40448e-06	0.179862	2.65051e-23	1.45325e-21	9.32703e-06
bp0858	probable GnaT-family acetyltransferase	_	-0.0558532	-0.237692	0.235378	-0.409876	0.558873	-0.0489096	-0.243926	0.0941222	0.0151069	0.600069	39.5	38	33.5	46.5	35	68.5	89	87	76	95	96	144	0.917943	0.0571303	0.888991	0.769114	0.0921786	0.00119221	0.500896	0.0448374	0.000153375	4.55303e-10
bp0859	short-chain dehydrogenase	_	0	0.584963	0	0	0	-1	0	0	-1	-1	1	1	1.5	1	1	1	2	1	2	2	1	1	0.397955	0.724666	0.683164	0.0755981	0.232476	1	1	1	1	1
bp0860	putative acetolactate synthase large subunit	_	-1	-1	-0.321928	-0.678072	0.321928	-1.58496	-1.58496	-0.584963	-1	0.584963	5	2.5	2.5	4	2.5	5	3	1	1	2	1	3	0.113588	0.000446414	0.0612154	0.669239	0.736991	1	1	1	1	1
bp0861	putative exported protein	_	0	0	-0.125531	0.241008	0.241008	-0.584963	-0.263034	-0.263034	0	0.263034	6	6	6	5.5	6.5	6.5	6	4	5	5	5	6	0.998121	0.577748	0.275377	0.532612	0.855424	1	1	1	1	1
bp0862	probable LysR-family transcriptional regulator	_	0.418501	-0.462035	-0.208587	0.353637	0.180572	0.222392	-0.710493	-0.377367	0.354283	0.194503	104	139	75.5	90	115	102	126	147	77	97	124	111	0.257559	0.0044791	0.0236996	0.32375	0.735556	0.000121663	1	1	0.00192771	0.0297732
bp0863	phosphoserine phosphatase	serB	-0.553936	-0.177787	-0.201634	-0.321928	-0.621488	-1	-0.646363	-0.415037	-0.432959	-0.667425	34.5	23.5	30.5	30	24	19.5	36	18	23	27	20	17	0.206151	0.0810969	0.048179	0.896977	0.0358897	1	1	1	1	1
bp0864	transcription-repair coupling factor	mfd	-0.807355	-0.0976967	-0.202493	-0.408465	-0.503324	-1	-0.36257	-0.36257	-0.347923	-0.534336	168	96	157	146	110	103	54	27	42	42	33	29	0.0350963	0.184583	0.0290387	0.74616	0.032351	1	0.109918	0.735052	0.103276	1
bp0865	4-diphosphocytidyl-2c-methyl-D-erythritol synthase	ispD	0	0	0	0	0.584963	-0.415037	0.321928	0	0	1	1	1	1	1	1	1.5	4	3	5	4	4	8	0.307732	0.522406	0.606419	0.601727	0.0316931	1	1	1	1	1
bp0866	2C-methyl-D-erythritol 2,4-cyclodiphosphate synthase	ispF, mecS	-0.703607	0	0.296393	-0.959358	0.47063	-0.769387	-0.0790716	0.0931094	-0.736966	0.608809	28.5	17.5	28.5	35	18	48.5	75	44	71	80	48	122	0.136709	0.376233	0.711277	0.317542	0.212212	0.383141	0.163926	0.0791869	0.058474	4.82939e-10
bp0867	transposase	transposase	0.415037	0.662965	0.883807	-0.691162	-0.0377197	0.146841	0.584963	0.684498	-0.584963	-0.0655883	42	56	66.5	77.5	48	75.5	28	31	42	45	30	43	0.248384	0.0442266	0.000324666	0.411393	0.609165	1	1.40604e-05	1.24561e-06	1	2.11159e-08
bp0868	fructose-1,6-bisphosphatase	fbp, fdp	-0.426366	-0.377384	1.10565	-0.99402	-1.20922	-0.760391	-0.678677	0.907699	-1.11252	-1.2138	447.5	333	344.5	963	483.5	416.5	476	281	298	893	413	385	0.258997	0.00571318	9.4e-07	0.21111	0.000107529	0.627439	1	1.1985e-08	0.0348874	0.111116
bp0869	aminopeptidase N	pepN	-1.04523	-0.454154	1.08537	-1.63731	-0.911488	-1.29546	-0.719264	0.922595	-1.64883	-0.933402	324	157	236.5	687.5	221	365.5	134	55	82	254	81	133	0.00620266	0.00157012	1.31e-06	0.0170892	0.00199719	1	1	4.77413e-09	0.170215	0.0106228
bp0870	putative exported protein	_	1.42884	0.928917	0.151309	1.04912	0.510195	1.13375	0.662531	-0.0333586	0.952835	0.50696	104	280	198	115.5	239	164.5	175	384	277	171	331	243	0.000217929	0.00066761	0.788399	0.0362712	0.159631	1.59188e-17	3.35222e-08	0.091606	1.30896e-12	1.69045e-06
bp0871	transposase	transposase	0.415037	0.682518	0.840059	-0.521698	-0.081877	0.387023	0.509014	0.736966	-0.447459	-0.134301	40.5	54	65	72.5	50.5	68.5	27	34	37	45	33	41	0.246504	0.0199347	0.0010634	0.601967	0.533865	1	2.51787e-05	6.34948e-07	1	1
bp0872	ABC transporter, ATP-binding protein	_	-0.440573	-1.24793	-0.547488	-0.0565835	-0.378512	-0.459432	-1.45943	-0.652077	0	-0.485427	19	14	8	13	12.5	10	11	8	4	7	7	5	0.440232	2.05e-06	0.00378357	0.834415	0.289068	1	1	1	1	1
bp0873	thiopurine S-methyltransferase	tpm	-0.493539	0.141176	0.377474	-0.675998	0.420218	-0.652077	-0.083416	0.227069	-0.577976	0.411532	53.5	38	59	69.5	43.5	93	88	56	84	103	69	137	0.191367	0.851607	0.349751	0.465767	0.254597	0.23624	0.114844	0.0088589	0.0184844	3.48342e-08
bp0874	vir-repressed protein	vir-18	0.807355	1.58496	1.70044	-0.70044	-0.241008	0.253757	0.691878	0.884523	-0.375509	-0.0931094	2	3.5	6	6.5	4	5.5	26	31	42	48	37	45	0.244514	0.00127219	0.00029928	0.578151	0.314004	1	0.00374291	8.72897e-05	1	3.12091e-05
bp0875	putative exported protein	_	-0.641546	1	1.98138	-2.56635	0.693215	-1	0.6746	1.80735	-2.5536	0.636864	19.5	12.5	39	77	13	124.5	52	26	83	182	31	283	0.184962	0.000393723	4.07e-16	0.000505183	0.0356201	0.655701	3.93587e-06	2.57184e-45	0.119054	1.93303e-136
bp0876	putative lipoprotein	_	3.18763	1	-0.545434	3.53201	2.31411	2.80735	0.485427	-0.807355	3.49825	2.21723	27	246	54	18.5	214	92	35	245	49	20	226	93	4.73e-13	0.000317713	0.00183816	1.81e-08	6.92e-13	5.64512e-274	4.36579e-05	1	6.10759e-229	1.61671e-28
bp0877	conserved hypothetical protein	_	3.90689	2.83954	0.14439	3.30117	3.71097	3.65711	2.52838	-0.115477	3.44846	3.70044	9.5	142.5	68	10.5	103.5	137.5	13	164	75	12	131	156	3.06e-19	9.59e-30	0.732938	4.82e-07	3.55e-27	0	1.86354e-156	1	0	0
bp0878	putative phospholipase	_	-1.16993	-1.6845	2.16278	-2.84728	-3.61024	-1.44057	-1.926	2	-2.926	-3.54749	45	20	14	201.5	28	16.5	38	14	10	152	20	13	0.00793487	2.22e-14	1.86e-24	1.79e-05	9.33e-31	1	1	8.74724e-79	1	1
bp0879	probable aldehyde dehydrogenase (Pseudogene)	_	-1.04234	-0.354125	0.243877	-1.40395	-1.72711	-1.28096	-0.61193	0.080812	-1.2777	-1.73884	328.5	159.5	257	389	147	117.5	243	100	159	257	106	77	0.00743398	0.00799695	0.814681	0.0749288	5.54e-09	1	1	0.034875	0.482109	0.0176032
bp0880	putative exported protein (Pseudogene)	_	1.62149	2.15754	-0.241008	1.58496	2.69032	1.58496	2.16993	-1	2.58496	3.45943	6.5	20	29	5.5	16.5	35.5	2	6	9	1	6	11	0.00222873	3.58e-14	0.0727643	0.0175154	4.33e-10	1	1	1	1	1
bp0882	conserved hypothetical protein	_	0.584963	0	0	1.80735	0	0	0	0	1	0	1	1.5	1	1	3.5	1	1	1	1	1	2	1	0.16293	0.93525	0.977612	0.00320997	0.940321	1	1	1	1	1
bp0883	biotin carboxyl carrier protein	_	0	0	0	0	0	0	0.584963	-1	1.58496	1.58496	1	1	1	1	1	1	2	2	3	1	3	3	0.278634	0.415418	0.249171	0.0410524	0.23348	1	1	1	1	1
bp0884	probable carboxylase	_	0	0	0	0	0.736966	-1	-1	-1	0	0	1.5	1.5	1.5	1.5	1.5	2.5	2	1	1	1	1	1	0.911355	0.939348	0.0767715	0.252678	0.255536	1	1	1	1	1
bp0885	conserved hypothetical protein	_	0	0	0	0	0	0	0	0	0	0	1	1	1	1	1	1	1	1	1	1	1	1	0.177828	0.272686	0.990958	0.861294	0.979015	1	1	1	1	1
bp0886	conserved hypothetical protein	_	-1	-0.415037	-0.415037	-0.584963	0.415037	-1	-1	-1	-1	0.584963	2	1	1.5	1.5	1	2	4	2	2	2	1	3	0.0452217	0.0172831	0.055768	0.402631	0.618265	1	1	1	1	1
bp0887	conserved hypothetical protein	_	0	0	0	0	0	1	0	1	0.584963	-1	1	1	1	1	1	1	1	2	1	2	3	1	0.1861	0.739388	0.821183	0.242551	0.717824	1	1	1	1	1
bp0888	GntR-family transcriptional regulator	_	0.0554951	-0.405639	0.640458	-0.214851	-0.193942	-0.0703893	-0.485427	0.490326	-0.0246621	-0.210218	51	53	38.5	79.5	68.5	69.5	84	80	60	118	116	102	0.889786	0.00729471	0.0262803	0.990702	0.302467	0.00327706	1	8.90942e-05	2.31622e-06	0.000106439
bp0889	biotin carboxylase	accC, fabG	0.3254	0.164119	0.824633	0	-0.177305	0.222392	0.131245	0.716207	0.158262	-0.154328	41.5	52	46.5	73.5	73.5	65	42	49	46	69	77	62	0.389014	0.997848	0.00090359	0.719454	0.332304	0.000130804	0.0194537	2.19108e-07	1.54854e-11	4.06929e-07
bp0890	putative acyl-CoA carboxylase (Pseudogene)	_	-0.736966	-0.0588937	0.678072	-1.11247	-0.234465	-0.706269	-0.146841	0.505235	-0.652077	-0.289507	25	15	24	40	18.5	34	31	19	28	44	28	36	0.149937	0.264811	0.025166	0.23001	0.343564	1	1	1	1	1
bp0891	transposase	transposase	0.203533	0.364997	0.862496	-0.567041	-0.112475	0.120294	0.31034	0.748461	-0.748461	-0.222392	33	38	42.5	60	40.5	55.5	25	25	31	42	25	36	0.677391	0.413591	0.00103176	0.552834	0.418462	1	1	1	1	1
bp0892	hypothetical protein	_	0.887973	0.568284	0.76651	0.360402	0.636037	0.530515	0.444785	0.647698	0.0940683	0.651612	43.5	80.5	64.5	74	95	115	180	260	245	282	301	443	0.0480601	0.0900585	0.00646305	0.369789	0.0782927	3.96674e-08	1.03185e-05	8.50876e-08	2.56458e-11	3.71462e-27
bp0893	hypothetical protein	_	1.13578	1.35199	1.04669	0.125339	1.15762	0.528616	0.986234	0.849063	-0.26593	1.25763	152	334	388	314	342.5	700.5	1052	1519	2086	1895	1576	4531	0.0084172	3.67e-08	2.18e-05	0.591306	0.000743814	2.27827e-06	2.10237e-12	1.57986e-09	6.9877e-07	4.84638e-75
bp0894	putative mannose-6-phosphate isomerase	pmi	-0.440573	-0.118644	0.694587	-1.16115	1.4455	-0.641546	-0.241008	0.469485	-1.05445	1.58496	38	28	35	61.5	27.5	167.5	39	25	33	54	26	162	0.3296	0.242955	0.0239472	0.169244	0.00145544	1	0.416605	1.0681e-05	1	1.41924e-92
bp0895	conserved hypothetical protein	_	5.0933	5.54929	1.1193	3.76587	5.06643	4.42778	4.96172	0.827636	3.48778	4.81466	14.5	495	679	31.5	428.5	1055.5	111	2389	3459	197	2210	5544	3.4e-27	1.66e-100	0.000136842	1.9e-09	4.18e-39	0	0	1.01377e-09	0	0
bp0896	hypothetical protein	_	2	3.24793	0	2.16993	5.82018	3	4.08746	0	3.58496	6.71425	1	4	9.5	1	4.5	56.5	1	8	17	1	12	105	8.6e-07	2.81e-30	0.859268	0.000242301	3.78e-26	1	1	1	1	0
bp0897	transposase	transposase	0.228819	0.554589	0.754888	-0.469485	0.473931	0.115477	0.295456	0.563901	-0.280108	0.612977	32	37.5	47	54	39	75	23	26	27	34	28	52	0.58543	0.107849	0.00526312	0.684835	0.185983	1	1	1	1	2.51215e-25
bp0898	putative ferredoxin	_	-0.584963	0	-1	1.41504	0.415037	-1.80735	-1.22239	-1.22239	-1.58496	-0.584963	3	2	3	1.5	4	2	7	2	3	3	1	2	0.353225	0.453404	0.00390555	0.127768	0.45972	1	1	1	1	1
bp0899	ABC transporter, ATP-binding protein	_	0.237039	-0.485427	0.836501	-0.152003	-0.434403	0	-0.678072	0.807355	-0.222392	-0.485427	14	16.5	10	25	22.5	18.5	8	8	5	14	12	10	0.698185	0.0255147	0.0109666	0.958304	0.130429	1	1	1	1	1
bp0900	probable oxidoreductase	_	-2.70695	-1.03953	2.9688	-3.88057	-2.25542	-2.97982	-1.39486	2.88368	-3.82397	-2.23901	55.5	8.5	27	434.5	29.5	91	71	9	27	524	37	111	4.13e-09	4.03e-07	1.01e-33	3.56e-07	1.37e-11	2.74283e-11	6.17417e-05	1.1996e-300	0.22335	3.14272e-08
bp0901	putative oxidoreductase	_	-2.1375	-0.840522	3.17926	-3.58807	-2.63227	-2.42033	-1.11548	3.00198	-3.5325	-2.63941	77	17.5	43	697.5	58	112.5	91	17	42	729	63	117	4.67e-08	7.57e-06	1.23e-44	4.23e-07	2.08e-15	0.000452345	0.00809113	0	0.0397812	1.26648e-05
bp0902	putative membrane protein	_	0	0	0	0	0	-1.58496	-1.58496	0.736966	0.678072	-2.32193	1	1	1	1	1	1	3	1	1	5	8	1	0.0684209	0.665858	0.244607	0.912561	0.153115	1	1	1	1	1
bp0903	putative membrane protein	_	-0.334419	-2.27302	0.0962153	1.52154	-1.9542	-0.485427	-2.80735	-0.106915	1.58496	-2.11548	14.5	11.5	3	15.5	44.5	4	14	10	2	13	39	3	0.593894	1.05e-12	0.671486	0.0146404	4.25e-07	1	1	1	1	1
bp0904	serine/threonine protein phosphatase 1	pphA, prpA	-0.452512	-0.354665	0.469485	-0.872244	0.628817	-0.648528	-0.610053	0.271302	-0.703018	0.612184	39	28.5	30.5	54	29.5	83.5	58	37	38	70	43	107	0.328103	0.0254437	0.182197	0.38732	0.0608511	0.173026	1	0.00204575	0.0136372	2.91399e-14
bp0905	penicillin-binding protein 1A	mrcA, po_	-0.23091	-0.109122	0.642199	-0.977726	-2.32602	-0.548621	-0.464963	0.462106	-1.03242	-2.43296	226.5	193	210	353.5	179.5	70.5	98	67	71	135	66	25	0.537876	0.159052	0.0189401	0.194089	5.52e-14	0.199732	0.394555	9.07334e-05	0.0858154	0.000146327
bp0906	putative peptidase	_	-0.475891	0.172999	-0.342212	-1.07199	-0.814554	-0.764622	-0.164229	-0.535596	-1.0133	-0.813988	286.5	206	323	226	107.5	128.5	158	93	141	109	54	62	0.224414	0.974304	0.00621431	0.154562	0.00299666	0.623808	0.23191	1	0.952472	0.281124
bp0907	putative lipoprotein (Pseudogene)	_	-1.0569	-0.758379	-1.45545	-1.04439	-1.34395	-1.15295	-1.04333	-1.61952	-0.874469	-1.32193	90.5	43.5	53.5	33	16	13	169	76	82	55	30	22	0.0146391	3.17e-05	5.7e-17	0.271414	0.00041728	1	0.0215145	2.08979e-10	0.0201384	2.52382e-38
bp0908	conserved hypothetical protein	_	-1.58496	-1	0.415037	-1	-0.678072	-2.16993	-1.58496	0.222392	-0.932886	-0.584963	9	3	4.5	12	6	7.5	18	4	6	21	11	14	0.00778383	0.00049573	0.383315	0.342254	0.0766165	1	1	1	1	1
bp0909	DNA-damage-inducible protein p	dinP	0.118473	0.644376	-0.783189	-0.216811	-1.42626	-0.434937	0.0955777	-0.867896	-0.514573	-1.51457	111	120.5	173.5	64.5	55.5	24	73	54	78	40	28	14	0.769705	0.0299819	4.12e-07	0.990512	2.06e-06	0.0468832	0.0102041	0.0708014	1	2.63178e-11
bp0910	transposase	transposase	0.468553	0.504473	0.802554	-0.542318	-0.195396	0.199309	0.567041	0.568284	-0.568284	0	43	59.5	61	75	51.5	65.5	29	31	40	43	29	43	0.184031	0.142422	0.001047	0.567169	0.294738	1	7.29456e-06	1	1	7.32779e-08
bp0910A	N-terminal region of a putative decarboxylase (pseudogene)	_	0	0	0	0	0	0	1.51457	0.514573	0	0.485427	1	1	1	1	1	1	7	7	20	10	10	14	0.558779	0.342707	0.663127	0.997615	0.996417	1	1	1	1	1
bp0911	putative decarboxylase	_	0	0.514573	0.514573	-0.514573	0.137504	-0.415037	0	0.169925	-0.36257	0.152003	3.5	3.5	5	5	3.5	5.5	8	6	8	9	7	10	0.971074	0.606325	0.357678	0.779172	0.926031	1	1	1	1	1
bp0912	LysR-family transcriptional regulator (Pseudogene)	_	-0.257158	-0.444785	0.192645	-0.521953	-0.719892	-0.432959	-0.710493	0.0264722	-0.423808	-0.736966	49	41	36	56	39	34	54	40	33	55	41	33	0.550048	0.00796543	0.982704	0.657846	0.00777912	0.0487242	0.682028	0.112974	0.0175083	1
bp0913	putative exported protein	_	0.79886	1.34933	1.21957	-0.455195	-0.983126	0.584963	1.12553	1.04836	-0.39927	-0.953206	36.5	63.5	93	85	62	43	44	66	96	91	69	47	0.0334045	7.84e-07	3.8e-07	0.671473	0.000236135	8.16388e-09	1.10139e-18	7.0275e-16	1.38939e-09	0.000621548
bp0914	probable inner membrane component of binding-protein-dependent transport system	_	0.886789	0.57586	1.07943	-0.347923	-1.71989	0.880418	0.447459	0.949959	-0.180572	-1.76553	26.5	49	39.5	56	44	17	44	81	60	85	75	25	0.036292	0.0765382	3.27e-05	0.831881	1.72e-07	2.78995e-13	1.34712e-05	3.15006e-13	1.54854e-11	1
bp0915	probable inner membrane component of binding-protein-dependent transport system	_	1.43105	1.01282	1.14684	0.349584	-1.86673	1.45199	0.857042	1.05344	0.485427	-1.87447	28	75.5	56.5	62	79	17	53	145	96	110	154	30	0.000297661	0.000569328	9.23e-06	0.328715	4.31e-09	2.99144e-33	5.97624e-12	3.38954e-16	5.29949e-39	1
bp0916	putative ATP-binding protein of a transporter (Pseudogene)	_	1.75566	1.63294	1.28379	0.244307	-1.26303	1.47014	1.23919	1.10269	0.223965	-1.41871	34.5	116.5	107	84	99.5	35	61	169	144	131	153	49	4.27e-05	1.86e-08	2.82e-07	0.429153	1.47e-05	1.40253e-32	2.33783e-22	6.55123e-17	1.88799e-26	0.156573
bp0918	conserved hypothetical protein	_	0.194728	0.39192	-0.068306	-0.26829	0.0173821	0	0.143364	-0.258734	-0.192645	0.0506261	86.5	99	113.5	82.5	68.5	83.5	67	67	74	56	49	58	0.597245	0.328971	0.139061	0.931551	0.781624	0.00140318	0.0021507	0.551726	0.0289056	0.0248379
bp0919	putative succinate-semialdehyde dehydrogenase [NADP+]	gabD	-0.276331	0.431488	0.460634	-0.853779	0.180572	-0.547488	0.14439	0.275634	-0.823122	0.231326	54.5	45	73.5	75	41.5	85	38	26	42	46	26	54	0.461338	0.254678	0.15722	0.293412	0.742966	1	0.0074086	0.00192953	1	4.9321e-07
bp0920	putative exported protein	_	0.192645	0.695145	0.192645	-0.678072	-1	-0.169925	0.415037	0	-0.847997	-1.16993	10.5	12	17	12	7.5	6	9	8	12	9	5	4	0.748806	0.0907937	0.88678	0.466919	0.00436695	1	1	1	1	1
bp0921	citrate utilization protein B	citB	0.847997	0.584963	0.378512	0	-1.11548	0.847997	0.485427	0.263034	0.222392	-1	5	9	7.5	6.5	6.5	3	5	9	7	6	7	3	0.107396	0.184824	0.55767	0.761348	0.00467614	1	1	1	1	1
bp0922	conserved hypothetical protein	_	-0.736966	-0.736966	-0.321928	-0.415037	0.584963	-1	-1	0	-1	0	2.5	1.5	1.5	2	1.5	3	2	1	1	2	1	2	0.395823	0.053268	0.442612	0.580614	0.737564	1	1	1	1	1
bp0923	conserved hypothetical protein	_	1.17932	1.22844	0.546743	0.173149	0.240263	0.905673	0.981621	0.410465	0.204618	0.105933	51	115.5	119.5	74.5	84	88	79	148	156	105	121	113	0.00705175	8.68e-06	0.0943586	0.507161	0.654174	4.27634e-12	3.95117e-13	0.000419818	6.57572e-08	1.19412e-06
bp0924	putative transcriptional regulator	_	0.744043	0.850622	0.748743	0.515277	0.0731793	0.465455	0.618769	0.574867	0.397711	0.0439028	183	306.5	330	307.5	439.5	323.5	239	330	367	356	469	367	0.085502	0.00296353	0.00972037	0.291317	0.946282	6.39041e-06	6.26709e-07	4.37602e-06	2.25092e-12	1.48972e-07
bp0925	putative fumarylacetoacetate-family hydrolase	_	0.584963	0.321928	1.58496	-1	-0.125531	0	0	1.22239	-0.807355	0	2	3	2.5	6	3	5.5	3	3	3	7	4	7	0.414603	0.877378	0.000130673	0.377998	0.500547	1	1	1	1	1
bp0926	conserved hypothetical protein	_	0.206451	-0.115477	1.10692	-0.63743	0	0	-0.263034	1	-0.584963	0.115477	6.5	7.5	6	14	9	14	6	6	5	12	8	13	0.628167	0.477825	0.000500743	0.533538	0.831062	1	1	1	1	1
bp0927	putative exported protein	_	0.263034	0.571157	0.915111	-0.489805	0.347923	0	0.275634	0.706269	-0.494765	0.403356	17.5	21	26	33	23.5	42	19	19	23	31	22	41	0.554311	0.147892	0.00288064	0.685651	0.435622	1	1	1	1	1
bp0928	LysR-type transcriptional regulator	_	0.184951	0.331543	1.17722	-0.475764	0.829348	-0.00794875	0.0846624	1	-0.388854	0.811877	164.5	187	207	372	267.5	661	182	181	193	364	278	639	0.620618	0.444855	2.16e-07	0.659775	0.0234446	0.00258431	0.00265746	1.96845e-13	7.22541e-08	2.79144e-51
bp0929	putative membrane protein	_	-1.67807	-1.19265	-0.415037	-1.26303	-0.415037	-2.22239	-1.48543	-0.63743	-1.16993	-0.584963	8	2.5	3.5	6	2.5	4.5	14	3	5	9	4	6	0.00263978	0.00609159	0.042263	0.246654	0.241114	1	1	1	1	1
bp0930	putative CoA ligase	_	0	0	0.678072	-1	-0.678072	-1	-1	0	-1	0	2.5	2.5	2.5	4	2	2.5	2	1	1	2	1	2	0.885544	0.324235	0.308872	0.466385	0.236058	1	1	1	1	1
bp0931	putative exported protein	_	0	1	1.22239	-1.22239	0.192645	-0.584963	0	0.736966	-1.32193	0	1.5	1.5	3	3.5	1.5	4	3	2	3	5	2	5	0.656597	0.200102	0.0674302	0.375956	0.617264	1	1	1	1	1
bp0932	conserved hypothetical protein	_	0	0.584963	1.32193	-0.736966	-1.32193	-0.736966	-0.321928	0.485427	-0.807355	-1.22239	1	1	1.5	2.5	1.5	1	5	3	4	7	4	3	0.346168	0.722761	0.123005	0.439633	0.00989767	1	1	1	1	1
bp0933	conserved hypothetical protein (Pseudogene)	_	1.32193	1.32193	1.32193	0	0	0	0	0	0	0	1	2.5	2.5	2.5	2.5	2.5	2	2	2	2	2	2	0.247783	0.365625	0.290471	0.699501	0.475083	1	1	1	1	1
bp0934	hypothetical protein	_	1.32193	-1	0.584963	0.584963	0	0.906891	-0.678072	0.459432	0.347923	-0.289507	2	5	1	3	4.5	3	8	15	5	11	14	9	0.031458	0.168065	0.330478	0.382602	0.490841	1	1	1	1	1
bp0935	putative exported protein	_	1.152	0.289507	0.530515	0.387023	0.106915	0.678072	0	0.485427	0	-0.222392	4.5	10	5.5	6.5	8.5	7	5	8	5	7	7	6	0.0337119	0.892264	0.210974	0.445361	0.751034	1	1	1	1	1
bp0936	LysR-family transcriptional regulator	_	-0.371969	0.0641303	0.710493	-0.847997	0.444785	-0.70044	-0.378512	0.469485	-0.710493	0.473931	11	8.5	11.5	18	10	24.5	13	8	10	18	11	25	0.498953	0.556675	0.0466835	0.389979	0.276554	1	1	1	1	1
bp0937	phage-related protein	_	0.850133	0.312407	0.483594	0.666677	-0.106562	0.52746	0.0929138	0.290266	0.526306	-0.0798533	562.5	1014	698.5	786.5	1248.5	730.5	1382	1992	1475	1690	2434	1599	0.0550375	0.526315	0.24434	0.237734	0.612871	6.03039e-05	0.0125087	0.00599325	2.01202e-07	0.00170221
bp0938	transposase	transposase	0.472488	0.608809	0.916477	-0.524159	-0.0192362	0.152003	0.374396	0.758992	-0.601451	0	40	55.5	61	75.5	52.5	74.5	26	30	35	44	29	44	0.227602	0.0691475	0.000257225	0.5932	0.679981	1	0.000583329	1	1	5.12235e-10
bp0939	conserved hypothetical protein	_	4.4613	2.93141	0.847997	4.85798	-0.14439	3.93775	2.69141	0.636037	4.41366	-0.321928	17.5	385.5	133.5	31.5	913.5	28.5	74	1134	478	115	2451	92	1.39e-13	2.24e-27	0.00509325	1.26e-06	0.483887	0	9.8738e-236	1.21218e-06	0	4.97789e-05
bp0940	putative sugar efflux transpoter	_	-0.192645	-1	-2	1.32193	1.80735	-0.584963	-0.584963	-1.58496	0	1	4	3.5	2	1	2.5	3.5	3	2	2	1	1	2	0.757223	0.015842	6.13e-06	0.246375	0.028359	1	1	1	1	1
bp0941	putative phosphoglycolate phosphatase	_	-0.173648	-0.173648	-0.0149503	-0.654225	0.0443941	-0.415037	-0.433653	-0.192645	-0.463401	-0.048363	48.5	43	43	48	30.5	49.5	104	78	77	91	66	88	0.650334	0.133783	0.287331	0.518365	0.905201	0.0425225	1	0.620581	0.079469	0.0658875
bp0942	3-demethylubiquinone-9 3-methyltransferase	ubiG, pufX	-0.810339	-0.820831	-0.137504	-0.747937	0.0951572	-0.798952	-0.986579	-0.298523	-0.500429	0.0327899	121	69	68.5	110	65.5	117.5	214	123	108	174	123	178	0.0647702	1.02e-05	0.106435	0.398358	0.991782	0.415554	0.377356	0.53814	0.120902	0.0474031
bp0943	outer membrane protein A precursor	ompA	1.18281	0.208839	0.978336	0.634634	-0.495007	0.840358	-0.0375137	0.810553	0.440771	-0.4849	13620.5	30921	15742	26835	41662.5	19041	25297	45321	24674	44368	60222	31703	0.00424955	0.826569	6.52e-07	0.209412	0.0577911	0.238173	0.518691	0.273553	0.0717921	0.78479
bp0944	DNA gyrase subunit A	gyrA, parD, _lA, gyra or pard or _la or hisw or b2231	0.124735	-0.729666	-0.237022	0.478984	-1.57823	-0.140178	-0.951833	-0.406885	0.459432	-1.57319	1511.5	1648	911.5	1282.5	1787.5	429.5	647	588	335	488	671	164	0.739727	2.76e-07	0.0129251	0.228562	9.31e-07	0.128727	0.845151	1	0.0732934	0.00139188
bp0945	phosphoserine aminotransferase	serC, pdxF	-0.950963	-1.2972	-0.763426	-0.180138	-1.81388	-1.0887	-1.44626	-0.910203	-0.0187772	-1.77052	376	194.5	153	221.5	195.5	63	436	205	160	232	229	68	0.0164065	3.33e-13	6.54e-07	0.962841	5.88e-10	1	0.129471	0.499488	0.285782	7.73658e-17
bp0946	p-protein [includes: chorismate mutase and prephenate dehydratase]	pheA	-1.36546	-1.259	-1.01012	-0.348847	-1.7068	-1.48094	-1.57154	-1.1565	-0.147557	-1.81237	286	111	119.5	142	111.5	43.5	321	115	108	144	130	41	0.00176437	1.82e-11	1.85e-08	0.842011	6.72e-09	0.75479	0.0120386	0.0650047	0.614604	4.50669e-34
bp0947	prephenate dehydrogenase	tyrA	-0.807355	-0.942285	-0.970854	0	-0.643856	-1.10309	-1.27302	-1.15754	0.0544478	-0.612977	49	28	25.5	25	25	16	58	27	24	26	27	17	0.0604483	6.99e-06	1.34e-08	0.746979	0.0399081	1	0.00200478	0.00312489	0.521212	0.000755494
bp0948	3-phosphoshikimate 1-carboxyvinyltransferase	aroA	-1.35614	-1.32757	-1.16711	-0.373458	-0.547488	-1.55943	-1.55943	-1.34792	-0.137504	-0.552541	64	25	25.5	28.5	22	19.5	56	19	19	22	20	15	0.00321204	1.36e-09	8.44e-11	0.887063	0.107592	0.800108	8.92153e-07	3.84692e-07	1	6.73569e-05
bp0949	cytidylate kinase	cmk, mssA	-0.36257	-0.2824	-0.736966	0.0524674	-0.584963	-0.0901978	-0.652077	-0.412126	0.298469	-0.954196	45	35	37	27	28	18	330	310	210	248	305	128	0.360427	0.0487332	1.23e-05	0.682971	0.0561898	0.00958036	0.683561	0.92935	0.0075004	0.26778
bp0950	30S ribosomal protein S1	rpsA, ssyF	0.0784076	-1.01673	-0.680358	0.978148	-0.622147	-0.176176	-1.22144	-0.846489	0.963706	-0.625568	5810	6134.5	2871.5	3625.5	7142	2355.5	4017	3557	1724	2234	4357	1448	0.833741	1.72e-18	5.87e-08	0.0497066	0.0317582	0.13438	0.268561	1	0.0444167	0.589344
bp0951	integration host factor beta-subunit	ihfB, himD	-0.346041	-1.18153	-0.864672	0.473351	-1.29889	-0.633294	-1.28544	-1.04739	0.472337	-1.1473	452.5	356	199.5	248.5	345	101	2321	1497	953	1123	1558	507	0.346356	2.17e-11	1.09e-08	0.254304	4.22e-05	0.545914	0.291402	0.305798	0.218016	2.22209e-06
bp0952	putative membrane protein	_	1.31366	0.0801703	0.543142	1.10893	-0.246161	1.02554	-0.182864	0.237039	1.22239	-0.325576	17.5	43.5	18.5	25.5	55	21.5	84	171	74	99	231	79	0.00331332	0.628689	0.216193	0.0452405	0.336974	6.97924e-15	0.405985	0.0268775	2.29006e-30	0.0254509
bp0953	putative membrane protein	_	0.134301	-0.298658	-0.0598715	0.117357	-0.224432	0.147557	-0.26748	-0.189478	0.50696	-0.278301	61.5	67.5	50	59	64	50.5	65	72	54	57	81	47	0.69912	0.0394666	0.163324	0.603711	0.312293	0.000353086	0.482447	0.4573	3.22126e-05	0.319767
bp0954	ADP-heptose synthase	rfaE	-0.83289	-0.510962	-0.373458	-0.137504	0.155278	-0.50696	-0.397335	-0.36257	0.192645	-0.0347654	28.5	16	20	22	20	24.5	54	38	41	42	48	41	0.114013	0.00480824	0.00654216	0.900399	0.787632	0.0911368	1	1	0.00382563	0.254072
bp0955	ADP-L-glycero-D-manno-heptose-6-epimerase	rfaD, htrM	0.432074	0.228075	0.0700097	0.354957	-0.14695	0.198089	-0.0146171	-0.0993279	0.397797	-0.150965	452.5	610.5	530	475	607.5	429	496	569	491	463	610	417	0.232859	0.807572	0.477625	0.340819	0.453175	0.0022363	0.0319159	0.170568	0.000890486	0.0787809
bp0956	conserved hypothetical protein	_	0.01543	0.119053	-0.0313642	-0.278976	0.0921182	-0.192645	-0.142019	-0.192645	-0.106915	0.146841	46.5	47	50.5	45.5	37.5	48.5	32	28	29	28	26	31	0.955636	0.826951	0.285797	0.90775	0.945234	1	1	1	1	1
bp0957	transposase	transposase	0.449803	0.573185	0.84212	-0.629817	-0.177305	0.0524674	0.255257	0.725825	-0.61891	0.128324	41	56	61	73.5	47.5	65	26	28	37	43	28	47	0.240141	0.0988967	0.000782296	0.480582	0.33156	1	0.00698768	1	1	7.22983e-13
bp0958	cysteine synthase B	cysM	-1.04788	-1.26732	0.221781	-0.90414	-0.171302	-1.18763	-1.52973	0.0484404	-0.785406	-0.173332	168.5	81.5	70	196.5	105	174.5	205	90	71	212	123	188	0.0214465	2.24e-10	0.908059	0.279102	0.375645	1	3.78356e-05	0.027732	0.117424	0.0147095
bp0959	membrane-bound lytic murein transglycosylase B precursor	mltB	-1.28141	-0.911463	-0.0943274	-0.980635	-0.441269	-1.49304	-1.20353	-0.270648	-0.847997	-0.422691	79	32.5	42	74	37.5	54.5	76	27	33	63	35	47	0.00112834	4.67e-06	0.107328	0.268151	0.070951	0.990488	0.0030532	0.655972	0.384433	0.829082
bp0960	histone deacetylase family protein	_	-0.0299947	0.450227	0.678814	-0.495102	0.646672	-0.117039	0.248913	0.508001	-0.282934	0.630354	121.5	119	166	194.5	138	304.5	154	142	183	219	180	339	0.949	0.200051	0.0106931	0.622494	0.0707574	0.006656	0.000188689	9.83069e-06	0.000110128	4.62103e-18
bp0961	electron transfer flavoprotein beta-subunit	etfB, etfS	-0.320368	-0.258047	0.528351	-0.0196189	-0.280314	-0.54494	-0.465446	0.367646	-0.0115737	-0.299492	693	555	579.5	999.5	986	823	1261	865	914	1627	1614	1322	0.416762	0.0269505	0.0698303	0.772232	0.219533	0.342474	0.495973	0.00442579	0.00260208	0.0153265
bp0962	electron transfer flavoprotein alpha-subunit	etfA, etfL	-1.24393	0.0272215	0.574236	-1.41812	-0.176477	-1.39018	-0.265082	0.400434	-1.27604	-0.161532	315	133	321	469	175.5	415	422	161	352	557	230	498	0.00236963	0.448453	0.0423159	0.0567895	0.379837	1	0.179259	0.000545299	0.229041	0.000700887
bp0964	probable acyl-CoA dehydrogenase	_	-1.23331	-0.268266	0.785745	-1.5238	-0.962622	-1.5518	-0.535494	0.618129	-1.65208	-0.9855	221	94	183.5	381	132.5	195.5	129	44	89	198	63	100	0.00133993	0.0279559	0.00184735	0.0310332	0.000787757	0.806479	0.454254	2.59485e-06	0.272046	0.142923
bp0965	antioxidant protein	_	0.640141	1.19126	0.282718	-1.38493	-1.06089	0.391882	0.970152	0.123603	-1.28803	-1.07652	1462	2278.5	3338.5	1778.5	681	852.5	2683	3523	5262	2923	1197	1386	0.0913434	9.39e-10	0.64797	0.0444143	0.00105024	0.0124057	2.43572e-05	0.219974	0.670221	1
bp0966	sulfate-binding protein precursor	sbp	-0.632268	-0.369234	-0.146841	-0.900464	-0.900464	-1.28011	-0.917538	-0.280108	-1	-1.22239	15.5	10	12	14	7.5	7.5	17	7	9	14	7	6	0.193338	0.0346259	0.12169	0.380117	0.0194034	1	1	1	1	1
bp0967	sulfate transport system permease protein (Pseudogene)	cysU, cysT	-1.32193	-1.32193	0.263034	-1.58496	-1.58496	-2	-2	0	-2	-2	2.5	1	1	3	1	1	4	1	1	4	1	1	0.00131615	0.00039848	0.556819	0.0345942	0.000433438	1	1	1	1	1
bp0968	sulfate transport system permease protein (Pseudogene)	cysW	-1.58496	-1.58496	-0.584963	-1	-1	-2	-2	-1	-1	-1	3	1	1	2	1	1	4	1	1	2	1	1	0.00128853	4.62e-06	0.0400585	0.30089	0.00257816	1	1	1	1	1
bp0969	sulfate transport ATP-binding protein	cysA	-1	-1	-1	0	0	-1	-1	-1	0	0	2	1	1	1	1	1	2	1	1	1	1	1	0.000710375	1.11e-06	0.00343608	0.403132	0.794554	1	1	1	1	1
bp0970	phosphoadenosine phosphosulfate reductase (Pseudogene)	cysH	0	0	0	0	0	-1	-1	-1	0	0	1	1	1	1	1	1	2	1	1	1	1	1	0.0456644	0.0538818	0.0872622	0.476423	0.208157	1	1	1	1	1
bp0970A	sulfate adenylyltransferase subunit 2	cysD	-1.32193	-1.32193	-0.152003	-0.847997	-0.847997	-1.80735	-1.80735	-0.485427	-0.736966	-0.736966	5	2	2	4.5	2.5	2.5	7	2	2	5	3	3	0.0155289	3.55e-06	0.2352	0.447165	0.0394127	1	1	1	1	1
bp0971	sulfate adenylyltransferase subunit 1 (Pseudogene)	cysN	-1.58496	-1.58496	-0.584963	-1	-1	-1.58496	-1.58496	-1.58496	0	0	3	1	1	2	1	1	3	1	1	1	1	1	0.00228587	1.08e-07	0.0141662	0.204781	0.109223	1	1	1	1	1
bp0972	conserved hypothetical protein	_	0.423542	0.139275	-0.302563	0.5025	1.08463	0.254421	0.069902	-0.21042	0.366539	0.932886	148	198.5	163	120	170	254.5	140	167	148	121	156	231	0.266592	0.843418	0.00551018	0.24778	0.00220578	8.29318e-05	0.00213815	0.267602	0.000291796	1.60812e-09
bp0973	putative membrane protein	_	0.141661	-0.0824622	0.241889	-0.219169	1.6357	-0.159657	-0.584963	0.0539388	-0.183222	1.46544	63	69.5	59.5	74.5	64	231.5	105	94	70	109	96	301	0.770212	0.243637	0.842618	0.991944	2.81e-05	0.00668712	1	0.177338	0.00236124	8.57711e-36
bp0974	putative membrane protein	_	1	0.569366	2.38565	0.676958	1.24135	0.784271	0.289507	2.22239	0.641106	1.0915	15.5	31	23	81	129.5	191.5	18	31	22	84	131	179	0.0403746	0.141633	5.12e-21	0.165044	0.000115879	1	1	1.34687e-103	8.56727e-308	0
bp0975	50S ribosomal protein L19	rplS	0.542958	-1.57202	-0.846698	1.5361	-0.714631	-0.0494875	-1.93348	-1.05682	1.14343	-0.709471	999	1455.5	336	555.5	1611	338.5	2667	2579	699	1282	2832	784	0.228952	3.66e-18	1.26e-08	0.0109927	0.0253748	0.0341902	5.78157e-08	0.379124	0.0162954	0.0147095
bp0976	conserved hypothetical protein	_	0.196692	-0.227806	-0.367209	0.283793	0.213404	0	-0.433897	-0.538866	0.294447	0.17897	44.5	51	38	34.5	42	40	77	77	57	53	65	60	0.603213	0.0980136	0.00411521	0.428757	0.73219	0.000816973	1	0.670025	0.00621603	0.167867
bp0977	probable oxidoreductase	_	-0.45843	-0.36257	0.0931094	-0.425091	-0.607683	-0.773229	-0.647698	-0.0788554	-0.453366	-0.617752	90	65.5	70	96	71.5	63	94	55	60	89	65	58	0.216629	0.0157068	0.535514	0.707929	0.0155214	0.235147	1	0.151094	0.0386712	0.78479
bp0978	transposase for IS1663	transposase for IS1663	1.80255	2.58496	0.0331669	0.628031	1.81669	0.905785	1.5325	-0.334419	0.195256	1.1861	21.5	75	129	22	34	77.5	87	163	243	69	79	157	0.000360613	6.88e-24	0.485317	0.291163	5.19e-07	5.62526e-13	1.7622e-33	0.877583	0.00395429	2.30727e-12
bp0980	conserved hypothetical protein (Pseudogene)	_	-1.22239	0	-1.22239	-0.584963	1	-1.58496	-0.584963	-1.58496	0	1	3.5	1.5	3.5	1.5	1	3	3	1	2	1	1	2	0.0609372	0.863211	0.000183045	0.639432	0.0179089	1	1	1	1	1
bp0981	conserved hypothetical protein	_	-1	-1	-1	0	1.32193	-1.58496	-1.58496	-0.584963	-1	0.584963	2	1	1	1	1	2.5	3	1	1	2	1	3	0.238206	0.18733	0.139292	0.970552	0.169407	1	1	1	1	1
bp0982	putative RNA pseudouridylate synthase	_	-1.07276	-0.471306	-0.376148	-0.554589	0.422691	-1.24393	-0.736966	-0.584963	-0.321928	0.450661	30.5	14.5	22	23.5	16	31.5	45	19	27	30	24	41	0.0497412	0.00470499	0.0116977	0.625076	0.3645	1	1	1	1	1
bp0983	LysR-family transcriptional regulator	_	-0.459432	-0.716928	0.143909	-0.652729	-0.981853	-0.719372	-1.0268	-0.0358452	-0.626382	-1.02748	143	104	87	158	100.5	80	163	99	80	159	103	78	0.220768	5.83e-05	0.736595	0.455845	0.000124875	0.303159	0.220263	0.0594243	0.0813557	1
bp0984	acriflavine resistance protein a precursor (Pseudogene)	acrA, mtcA, lir	-0.375212	-2.12653	-0.192121	0.929086	-2.75384	-1.19382	-2.45121	-0.497015	0.335823	-2.70627	196.5	151.5	45	172	327.5	25.5	350	153	64	248	313	38	0.366746	3.7e-22	0.0641029	0.0798651	2.51e-17	1	1.17813e-40	1	0.00962592	2.69603e-57
bp0985	acriflavine resistance protein B	acrB, acrE	-0.128642	-1.22604	-0.316809	0.674661	-3.01197	-0.479168	-1.48794	-0.479168	0.605221	-3.11839	527.5	482.5	225.5	423.5	676	52.5	230	165	82	165	251	19	0.757378	1.22e-11	0.0124336	0.147538	3.97e-17	0.248915	0.00199873	1	0.0109677	1.0729e-80
bp0986	probable outer membrane lipoprotein	cusC, ibeB	-0.656046	-0.571157	-0.378512	0.0356239	-2.8625	-0.874469	-0.874469	-0.552541	0.0931094	-2.90689	52	33	35	40	41	5.5	44	24	24	30	32	4	0.100553	0.00252609	0.00597889	0.735338	2.42e-13	1	1	1	1	1
bp0987	putative membrane protein	_	-4.67377	0.0657678	1.28706	-5.96083	-2.54579	-4.34304	-0.0834269	1.07507	-5.16345	-2.49072	268	10.5	280.5	654	10.5	112	1582	78	1495	3333	93	593	6.14e-25	0.592112	1.17e-07	3.28e-15	1.12e-12	1.3487e-137	0.0274554	3.40774e-12	1.24885e-47	0.18511
bp0988	putative exported protein	_	-0.345927	-0.247012	-0.170841	-0.241758	0.249229	-0.668794	-0.620296	-0.283454	-0.305413	0.0740006	98.5	77.5	83	87.5	74	104	185	117	121	152	123	160	0.374434	0.0561326	0.0490241	0.954464	0.638643	0.197555	1	0.779812	0.0637717	0.0403774
bp0989	oligopeptidase A	prlC, opdA	0.156342	0.366428	-0.0351894	-0.0730635	1.81243	-0.0339473	0.0655883	-0.216811	0.0384741	1.82397	83	92.5	107	81	77	284.5	43	42	45	37	38	131	0.742185	0.407438	0.179795	0.829586	1.36e-07	0.00190025	0.0077644	1	1	9.42269e-40
bp0990	FolD bifunctional protein [includes: methylenetetrahydrofolate dehydrogenase and methylenetetrahydrofolate cyclohydrolase]	folD, ads	0.109317	0.0936351	-0.198063	-0.281487	-0.0895754	0.0504294	-0.0701042	-0.324782	-0.00715979	-0.0582986	171.5	185	183	149.5	123	140.5	253	262	241	202	201	194	0.785393	0.688875	0.0344626	0.913588	0.525496	0.00233879	0.0266855	0.605617	0.0269896	0.152768
bp0991	two-component response regulator	_	0.66763	0.821553	0.14505	0.0174572	0.046901	0.699149	0.665171	0.0208486	0.323169	-0.0103866	260	413	459.5	287.5	291	297	687	1117	1091	697	872	692	0.0787784	0.00171584	0.752213	0.698394	0.867862	6.6114e-07	1.33557e-06	0.0528167	0.000296835	0.00824322
bp0992	tw-component sensor kinase	_	1.51839	1.86673	0.0418202	0.782409	1.01231	1.37056	1.54314	-0.0848889	0.944291	0.72379	85	243.5	310	87.5	150.5	176.5	70	181	204	66	127	109	6.19e-05	4.71e-16	0.362985	0.0862111	0.00108052	6.76786e-25	7.10058e-33	0.138631	2.12344e-11	2.56415e-08
bp0993	pyruvate dehydrogenase E1 component	aceE	0.261787	0.25093	0.115458	0.640584	0.11351	0.0255969	0.00351448	-0.0635969	0.602036	0.109804	2892.5	3468	3442	3133.5	4885	3390	1229	1251	1233	1176	1785	1269	0.46308	0.636681	0.611473	0.13925	0.956476	0.132953	0.427141	0.460766	0.0116959	0.0839535
bp0994	dihydrolipoamide acetyltransferase component of pyruvate dehydrogenase complex	aceF	0.676941	0.636299	0.0863096	1.05468	0.326465	0.444232	0.393145	-0.0713566	1.03612	0.269792	957	1530	1487.5	1016	2110.5	1274	746	1015	981	710	1456	856	0.0625823	0.017909	0.536272	0.0312388	0.48089	0.00155323	0.0019858	0.181082	3.95915e-07	0.00695454
bp0995	dihydrolipoamide dehydrogenase	lpdA, lpd	0.2376	0.319869	-0.140388	0.708097	0.44534	0.0483968	0.0921498	-0.288482	0.73245	0.415037	701	826.5	875	636	1039	866	469	485	501	384	638	512	0.503863	0.457249	0.0768859	0.130583	0.269068	0.0236481	0.0421767	0.819333	0.00134238	0.0114777
bp0996	flagellin	flaA	0.38529	0.893085	0.339486	-0.146841	0.0230836	0.115477	0.662965	0.169925	-0.231326	-0.0544478	24.5	32	45.5	31	28	31.5	24	26	38	27	23	26	0.423965	0.00121175	0.639418	0.928526	0.821934	1	3.76936e-07	1	1	1
bp0997	transposase	transposase	0.932886	1.29546	1	-0.137504	0.347923	0.356144	0.427421	0.61891	-0.519374	0.0655883	5.5	10.5	13.5	11	10	14	28	32	39	43	30	45	0.070295	1.84e-05	0.00381324	0.900152	0.491566	1	0.000184294	1	1	1.48579e-09
bp0998	conserved hypothetical protein	_	-1	-1	-1	0	0	-1.58496	-1.58496	-1.58496	0	0	2	1	1	1	1	1	3	1	1	1	1	1	0.00824098	0.0103893	0.000256456	0.976276	0.586143	1	1	1	1	1
bp0999	transketolase 1	tktA, tkt	-0.715932	-0.841463	-0.383915	-0.0511648	-0.893444	-0.69291	-0.877828	-0.472068	0.27077	-0.918572	374.5	228	209	287	277	154.5	215	133	117	155	187	82	0.0592593	8.41e-07	0.00192715	0.787938	0.00157474	0.452097	0.973475	1	0.0283332	0.269747
bp1000	glyceraldehyde-3-phosphate dehydrogenase	gap, hexC	-0.325341	-0.212254	0.525285	-0.693004	-2.18171	-0.494101	-0.421975	0.355687	-0.544485	-2.14296	2328	1858	2009.5	3350.5	2072.5	738.5	2568	1824	1919	3286	2253	744	0.371847	0.0141239	0.054247	0.393832	2.97e-12	0.444196	0.7976	0.0584931	0.250397	0.0191419
bp1001	phosphoglycerate kinase	pgk	-1.01639	-1.03298	0.333294	-1.22347	-2.61108	-1.29278	-1.31703	0.140178	-1.15003	-2.5325	177	87.5	86.5	223	95.5	36.5	147	60	59	162	73	28	0.00836707	2.16e-08	0.499044	0.113963	4.48e-17	1	0.00502905	0.00713792	0.210804	1.5746e-17
bp1002	enoyl-[acyl-carrier-protein] reductase [NADH]	fabI, envM	-2.11548	0.106915	0.469485	-1.26303	1.05889	-2.24793	-0.160465	0.337035	-1.26303	1.02975	13	3	14	18	7.5	37.5	19	4	17	24	10	49	0.000406678	0.7608	0.263592	0.15513	0.00636629	1	1	1	1	7.06777e-26
bp1003	acetate kinase	ackA, ack	-2.72247	-0.652077	0.0848889	-1.32193	1.19265	-2.58496	-1	-0.169925	-1.19265	1.12928	16.5	2.5	10.5	17.5	7	40	18	3	9	16	7	35	6.21e-05	0.0174319	0.660773	0.175899	0.00329296	1	1	1	1	1
bp1004	phosphate acetyl/butaryl transferase	_	-2.63941	-1.33985	0.0864148	-1.61891	0.0331669	-2.77761	-1.58496	-0.0614005	-1.52356	0.0310269	40.5	6.5	16	43	14	44	48	7	16	46	16	47	1.56e-06	6.58e-10	0.569084	0.065906	0.900122	9.86408e-08	1.17446e-07	0.265769	1	0.00591167
bp1005	conserved hypothetical protein	_	-2.43124	-1.29321	0.220703	-1.50342	-0.986238	-2.60747	-1.55403	0.0527874	-1.47681	-1	671.5	124.5	274	782.5	276	395	322	53	110	334	120	167	9.48e-09	1.47e-12	0.920837	0.0321791	0.00109265	3.03898e-07	0.000741809	0.0995612	1	1
bp1006	probable glutathione S-transferase	_	-1.14684	-0.866733	0.537657	-1.90689	-0.40439	-1.32193	-1.32193	0.31034	-1.78427	-0.561879	15.5	7	8.5	22.5	6	17	25	10	10	31	9	21	0.0671829	0.000539833	0.210427	0.0315863	0.203343	1	1	1	1	1
bp1007	transposase (Pseudogene)	transposase (Pseudogene)	0	0	0	0	0	0.263034	0.426265	0.785875	-0.395929	-0.152003	1	1	1	1	1	1	29	36	43	50	38	45	1	1	1	1	1	1	0.000262261	1.22785e-07	1	7.45861e-08
bp1008	conserved hypothetical protein (Pseudogene)	_	-0.0506261	0.229482	0.842459	-1.05658	-0.893085	0.148099	0.366782	0.784271	-0.430634	-0.399607	14.5	14	17	26	12.5	14	36	41	49	62	46	47	0.990828	0.851898	0.0087693	0.217518	0.00697011	0.000115951	0.000335138	4.80506e-09	1.09381e-05	8.27617e-06
bp1009	conserved hypothetical protein	_	-1.32193	-1.32193	0.263034	-1.58496	-1	-1.28011	-1.28011	0	-1.28011	-0.917538	2.5	1	1	3	1	1.5	17	7	7	17	7	9	0.0209294	2.17e-05	0.768994	0.0250587	0.0247181	1	1	1	1	1
bp1010	putative acetyltransferase	_	-1.22239	-1.80735	0.514573	-1.32193	-1.32193	-1.80735	-1.80735	-0.0703893	-1.32193	-1	3.5	1.5	1	5	2	2	21	6	6	20	8	10	0.0195971	1.3e-08	0.520349	0.149088	0.00127976	1	1	1	1	1
bp1011	curved DNA-binding protein	cbpA	-0.133267	0.420332	0.706953	-0.527629	0.580624	-0.510962	0	0.452512	-0.730813	0.547488	34	31	45.5	55.5	38.5	83	57	40	57	78	47	114	0.748344	0.309285	0.0206846	0.607688	0.104389	0.0834808	0.0478302	8.453e-05	0.00917763	5.7604e-15
bp1012	conserved hypothetical protein	_	-1.22239	0	0.777608	-1.58496	1.36923	-0.376563	0.504792	0.67319	-0.975752	1.02425	3.5	1.5	3.5	6	2	15.5	74	57	105	118	60	240	0.0618108	0.972291	0.0207872	0.0734275	0.00856914	0.0380577	2.05858e-05	1.0663e-06	0.00932217	1.08638e-47
bp1013	putative membrane protein (pseudogene)	_	-1.08746	-0.5025	0.304855	-1.07039	0.36257	-1.1375	-0.874469	0	-0.874469	0.540568	8.5	4	6	10.5	5	13.5	11	5	6	11	6	16	0.159539	0.0483405	0.901734	0.388527	0.347995	1	1	1	1	1
bp1014	probable phosphate transporter	pitA, pit	-0.683526	-1.3356	-0.370368	0.181607	-0.335184	-0.929611	-1.62149	-0.567041	0.199309	-0.36257	53	33	21	41	46.5	32.5	40	21	13	27	31	21	0.0810167	4.06e-10	0.00933263	0.543603	0.212186	1	1	1	1	1
bp1015	molybdopterin biosynthesis protein	mog, mogA, chlG	-1.83954	-0.802061	-0.0430687	-1.65208	0.347923	-1.87447	-1.04439	-0.237039	-1.41504	0.36257	34	9.5	19.5	33	10.5	42	66	18	32	56	21	72	0.0046357	0.00071118	0.318927	0.101223	0.492427	0.19619	0.0632945	1	1	0.000370273
bp1016	putative exported protein	_	-1.82312	-0.523562	-0.16601	-1.18763	0.549339	-1.65208	-0.704544	-0.289507	-1	0.662965	23	6.5	16	20.5	9	30	88	28	54	72	36	114	0.00858955	0.0160601	0.185334	0.210873	0.192594	0.602009	0.52463	1	0.899984	3.40561e-05
bp1017	putative peptidase	_	-0.807355	-0.63743	-0.304855	-0.280108	-0.0874628	-0.943416	-1.05889	-0.473931	-0.263034	-0.263034	21	12	13.5	17	14	16	25	13	12	18	15	15	0.106731	0.00164309	0.0290405	0.912795	0.643077	1	1	1	1	1
bp1018	hypothetical protein	_	-0.841302	0.217591	0.328623	-1.05445	1.2109	-0.852443	-0.0223678	0.244419	-0.840522	1.0461	21.5	12	25	27	13	62.5	65	36	64	77	43	159	0.118325	0.887875	0.62235	0.259493	0.00127764	0.376725	0.0623152	0.0023988	0.0364946	1.01807e-26
bp1019	translation initiation factor IF-1	infA	-0.799303	-0.284729	0.200697	-1.28951	0.248913	-1.05445	-0.473601	0.0409718	-1.27928	0.286881	67	38.5	55	77	31.5	91.5	243	117	175	250	103	305	0.0307481	0.0378905	0.995787	0.0868898	0.575606	1	1	0.0901287	0.880285	5.21711e-05
bp1020	transposase	transposase	0.457851	0.722993	0.844129	-0.361188	0.0569559	0.29956	0.415037	0.841302	-0.381871	0.158698	41.5	57	68.5	74.5	58	77.5	24	32	36	43	33	48	0.221616	0.0179055	0.00089025	0.790772	0.872148	1	0.000234454	1	1	4.09999e-08
bp1021	RNA polymerase sigma factor for flagellar operon	fliA, flaD	3.52356	4.45943	0	4.24793	5.80735	3.32193	4.16993	0	4.32193	5.88264	1	11.5	22	1	19	56	1	10	18	1	20	59	2.78e-05	3.77e-18	0.87122	9.22e-06	1.5e-33	1	1	1	1	0
bp1022	flagellar transcriptional activator FlbB	flhD, flbB, frlA	7.79191	7.89062	2.97199	4.31057	5.09906	7.39518	7.6279	2.72247	4.17679	5.11274	6.5	1440.5	1542.5	51	1012	1748	30	5050	5934	198	3581	6851	2.77e-56	3.42e-115	1.15e-21	5.72e-10	3.34e-30	0	0	5.11349e-228	0	0
bp1023	flagellar transcriptional activator FlhC	flhC, flaI, frlB	5.88264	6.2817	1.72247	3.59946	5.24793	5.85607	6.07928	1.79141	3.5025	5.05311	5	295	389	16.5	200	627	13	753	879	45	510	1494	1.49e-26	7.92e-45	2.22e-08	9.52e-09	7.79e-42	0	0	2.56546e-34	0	0
bp1024	chemotaxis protein MotA	motA	5.76818	6.64145	1	4.8413	5.77479	5.65105	6.45121	0.807355	4.85798	5.89655	3	163.5	299.5	6	172	328.5	4	201	350	7	203	417	4.24e-33	3.1e-32	0.0068533	7.81e-13	6.01e-49	0	0	1	0	0
bp1025	chemotaxis protein MotB	motB	5.72792	7.49586	0	5.37504	7.20945	5.85798	7.5157	0	5.55459	7.33092	1	53	180.5	1	41.5	148	1	58	183	1	47	161	4.85e-19	5.87e-24	0.638077	5.31e-09	4.68e-58	0	0	1	0	0
bp1026	chemotaxis protein CheY (Pseudogene)	cheY	4.16993	7.11374	0	3.70044	7.07146	5.02237	7.64386	0	4.70044	7.59991	1	18	138.5	1	13	134.5	2	65	400	2	52	388	1.77e-09	2.01e-18	0.821643	2.84e-05	9.17e-61	0	0	1	0	0
bp1028	chemotaxis protein CheA	cheA	4.61961	6.57994	-0.125531	4.42931	6.53067	4.73697	6.65821	0	4.54432	6.5025	6	147.5	574	5.5	118.5	508.5	3	80	303	3	70	272	4.29e-22	2.14e-20	0.240198	1.23e-10	4.18e-50	0	0	1	0	0
bp1029	chemotaxis protein CheW	cheW	4.3505	6.62936	-0.321928	4.24793	6.71425	4.15843	6.32193	-0.222392	4.16993	6.29155	2.5	51	247.5	2	38	210	7	125	560	6	108	470	1.15e-12	9.79e-18	0.339319	2.94e-06	9.14e-63	0	0	1	0	0
bp1030	methyl-accepting chemotaxis protein I	tsr, cheD	3.58496	6.03562	-0.321928	3.49185	6.17493	4.16993	5.58496	0	3.90689	6.40939	2.5	30	164	2	22.5	144.5	1	18	96	1	15	85	7.57e-08	1.57e-14	0.158885	4.33e-05	4.85e-50	1	0	1	1	0
bp1031	chemotaxis protein methyltransferase (Pseudogene)	cheR, cheX	3.64386	5.79442	0	3.39232	5.84549	4.52356	6.26679	0	4.45943	6.37504	1	12.5	55.5	1	10.5	57.5	1	23	77	1	22	83	1.39e-13	3.21e-19	0.850178	2.64e-07	5.28e-38	1	0	1	1	0
bp1032	protein-glutamate methylesterase	cheB	3.16993	4.80735	0	2.80735	4.80735	3	4.24793	-1	3.80735	5.24793	1	9	28	1	7	28	2	16	38	1	14	38	3.59e-07	1.5e-10	0.599144	0.000272737	1.45e-24	1	0	1	1	1
bp1033	chemotaxis protein CheY	cheY	2.90689	4.15987	-0.192645	2.8365	3.94753	2.46815	3.80047	-0.206451	2.42884	3.70895	4	30	71.5	3.5	25	54	15	83	209	13	70	170	2.38e-07	1.6e-12	0.50263	0.000209551	1.02e-13	3.84283e-103	0	1	5.23768e-71	0
bp1034	chemotaxis protein CheZ	cheZ	1.58496	4.05889	-0.584963	1.45943	4.50779	1.66297	3.71882	-0.263034	1.58496	3.8679	3	9	50	2	5.5	45.5	6	19	79	5	15	73	0.0134666	3.77e-09	0.0318195	0.0546222	1.08e-20	1	0	1	1	0
bp1035	transposase for IS1663	transposase for IS1663	1.62149	2.35484	0.13245	0.576501	1.4245	0.809897	1.34008	-0.117039	-0.172467	0.883676	26	80	133	28.5	42.5	76.5	77	142	200	71	63	131	0.000435291	1.58e-18	0.784617	0.302507	0.000102863	5.93631e-11	5.63125e-24	0.294306	0.0136249	2.25337e-09
bp1036	putative aldo/keto reductase	_	-1.38702	-1.38702	-0.280108	-1.10692	-1.22239	-1.80735	-1.80735	-0.485427	-1	-1.152	34	13	13	28	13	12	28	8	8	20	10	9	0.00492131	9.87e-11	0.0404972	0.239876	0.00162335	1	1	1	1	1
bp1037	putative apolipoprotein N-acyltransferase	lnt, cutE	-0.715271	-0.0264722	0	-1.05344	-1.28951	-0.554589	-0.128324	-0.197037	-0.499571	-1.10962	55	33.5	54	55	26.5	22.5	47	32	43	41	29	19	0.213531	0.464687	0.34744	0.291777	0.00192924	0.105418	0.173717	0.448331	0.0791989	0.0892036
bp1038	magnesium and cobalt efflux protein	corC	0.464225	-0.111699	0.390507	-0.070248	-1.45979	0.18178	-0.350461	0.220292	-0.141671	-1.45251	778.5	1074	720.5	1020.5	972	371	982	1115	771	1144	1037	418	0.217227	0.150768	0.312643	0.822028	4.93e-06	0.0102612	0.323681	0.019583	0.0220271	0.69258
bp1039	conserved hypothetical protein	_	-1.32193	-0.514573	-0.736966	-0.584963	-1	-2.32193	-1.32193	-1	-0.736966	-1.32193	5	2	3.5	3	2	1.5	10	2	4	5	3	2	0.0178629	0.119094	0.0229309	0.843854	0.0715106	1	1	1	1	1
bp1040	PhoH-like protein	_	-0.375758	-1.36388	-0.526436	0.126633	-1.81399	-0.713119	-1.51457	-0.713119	0.0465426	-1.68281	78.5	60.5	30.5	54.5	59.5	15.5	100	61	35	61	63	19	0.336134	4e-10	0.000410908	0.572352	6.53e-08	0.192487	1.14075e-06	0.660515	0.0690905	4.78499e-13
bp1041	conserved hypothetical protein	_	0.0689474	-1.09378	-0.400538	0.376803	-1.28901	-0.239575	-1.32588	-0.584963	0.288431	-1.31603	214.5	225	100.5	162.5	211	66.5	183	155	73	122	149	49	0.864709	4.39e-09	0.000971488	0.332676	5.89e-06	0.0359751	0.0290595	1	0.0272417	0.00041241
bp1042	putative membrane protein (Pseudogene)	_	-1.05445	-0.754888	-1.58496	-0.847997	0.63743	-1.36257	-1.36257	-1.58496	-1	0.415037	13.5	6.5	8	4.5	2.5	7	18	7	7	6	3	8	0.0610076	0.00356568	4.47e-10	0.456095	0.218621	1	1	1	1	1
bp1044	transposase for IS1663	transposase for IS1663	1.59474	2.21184	-0.060121	0.712198	1.52223	0.872765	1.51937	-0.39689	0.0703893	1.24286	24.5	74	113.5	23.5	38.5	67.5	79	141	215	60	63	142	0.00249054	3.66e-17	0.236683	0.238877	1.42e-05	6.35643e-12	7.10439e-32	1	0.0121197	3.4588e-12
bp1045	protein-export membrane protein	secF	0.479795	0	-0.822517	1.12224	-1.18274	0.244734	-0.143966	-0.971986	1.14684	-1.22239	275	383.5	275	155.5	338.5	68.5	357	423	324	182	403	78	0.2674	0.383186	1.9e-07	0.0355509	2.05e-05	0.00081794	0.128724	0.320059	0.00175991	4.57632e-07
bp1046	protein-export membrane protein	secD	-0.114643	-0.418381	-0.91726	0.813424	-0.939782	-0.338323	-0.597241	-1.07529	0.817136	-0.932886	288	266	215.5	152.5	268	79.5	177	140	117	84	148	44	0.767695	0.00396051	6.19e-09	0.0861382	0.000269968	0.0780534	1	0.143104	0.0344215	8.64207e-05
bp1047	putative secreted protein	_	0.433404	-0.950043	-0.555687	0.751563	-1.1822	0.166526	-1.18114	-0.727001	0.676314	-1.19211	780.5	1054	404	531	894	234	2549	2862	1125	1540	2461	674	0.250541	2.46e-08	8.84e-05	0.135724	0.000410476	0.0113558	0.770673	1	0.0422086	0.00118877
bp1048	transposase	transposase	0.662965	1.16993	0.874469	-0.652077	0.184425	0.0995357	0.454566	0.63743	-0.438121	0.0339473	6	9.5	13.5	11	7	12.5	27	30	37	42	31	43	0.130335	9.1e-05	0.0049387	0.500964	0.872915	1	0.000161986	1	1	3.2009e-08
bp1049	queuine tRNA-ribosyltransferase	tgt	-0.415037	-0.672835	-0.523972	0	-1.1281	-0.65966	-0.935294	-0.702095	0.0424353	-1.11189	110	82.5	69	76.5	76.5	35	109	69	57	67	69	31	0.269338	0.000136234	7.67e-05	0.697961	2.42e-05	0.211531	0.278421	0.85999	0.0845728	1.97978e-05
bp1050	S-adenosylmethionine:tRNA ribosyltransferase-isomerase	queA	-1.37851	-1.70044	-0.70044	-1	-1	-1.58496	-2.16993	-1.16993	-0.415037	-1	6.5	2.5	2	4	2	2	9	3	2	4	3	2	0.0232077	1.37e-06	0.00122594	0.52996	0.0879535	1	1	1	1	1
bp1051	probable D-alanyl-D-alanine carboxypeptidase	_	0	0.942285	-0.0285692	-0.0588937	0.400538	-0.169925	0.63743	-0.169925	0.169925	0.392317	25.5	25.5	49	25	24	33	18	16	28	16	18	21	0.979029	0.00158258	0.320809	0.815923	0.436354	1	1	1	1	1
bp1052	uracil phosphoribosyltransferase	upp, uraP	-0.37479	0.275403	-0.0765245	-0.596234	-0.153876	-0.643856	-0.0455969	-0.243926	-0.592576	-0.160465	135.5	104.5	164	128.5	85	115.5	225	144	218	190	126	170	0.34348	0.642826	0.146654	0.529092	0.379778	0.206418	0.00740737	0.432803	0.137736	0.159034
bp1053	transposase for IS1663	transposase for IS1663	1.36936	1.74193	-0.0625657	0.248979	1.06257	0.919382	1.47883	-0.272372	0.0551416	1.11692	188.5	487	630.5	180.5	214.5	377	93	174	262	77	80	167	0.00199781	5.33e-12	0.229497	0.494264	0.00502379	2.18173e-13	7.14502e-31	0.581757	0.0112855	1.47113e-12
bp1054	pertactin precursor	prn	-0.971646	-0.936715	-9.99471	6.28077	2.64386	-1.16227	-1.13206	-9.72281	5.83289	2	2040.5	1040.5	1066	2	155.5	12.5	845	378	386	1	57	4	0.012657	6.32e-10	2.62e-262	4.08e-19	1.79e-09	1	0.24318	0	1.82341e-21	0
bp1055	siroheme synthase	cysG	-0.736966	-1.32193	0	-1.32193	-1.32193	0	0	0	0	0	2.5	1.5	1	2.5	1	1	1	1	1	1	1	1	0.152749	0.00505522	0.577947	0.0308047	0.00473604	1	1	1	1	1
bp1056	putative membrane protein	_	-0.454902	-0.0888813	-0.903492	-0.321928	0.688641	-0.243791	-0.184656	-0.994911	0.0101242	0.550693	159	116	149.5	85	68	137	283	239	249	142	143	208	0.268674	0.194778	3.48e-09	0.834902	0.0380344	0.025434	0.0484462	0.115466	0.225459	0.230111
bp1057	putative membrane protein	_	0.292262	1.45601	1.31243	-0.355538	1.57647	0.390692	1.57851	1.01059	-0.0167271	1.90713	594.5	728	1631	1476.5	1154	4403.5	2239	2938	6696	4511	4459	16919	0.418919	4.08e-11	6.89e-09	0.80202	3.34e-07	0.000867317	5.21944e-21	8.70118e-09	1.23853e-08	6.2278e-190
bp1058	putative membrane protein	_	-0.644196	0.602687	0.954401	-1.28977	1.09572	-0.852602	0.340701	0.764557	-1.23739	1.12941	795.5	509	1208	1541.5	630.5	3294.5	2258	1251	2862	3836	1627	8392	0.102478	0.0505584	3.68e-05	0.0766254	0.000626848	1	0.00787134	1.91982e-05	0.166458	4.41539e-32
bp1059	hypothetical protein	_	-1.17403	0.334984	0.68012	-1.6477	1.64181	-1.41814	-0.0377197	0.444975	-1.59182	1.56661	44	19.5	55.5	70.5	22.5	220	155	58	151	211	70	625	0.0191299	0.58406	0.0150553	0.0347865	5.31e-07	1	0.0757817	0.00012311	0.624841	2.92494e-74
bp1060	3-octaprenyl-4-hydroxybenzoate carboxy-lyase	ubiD	0.708769	0.605499	0.229026	0.857525	0.138706	0.453366	0.36995	0.065095	0.8314	0.121991	93	152	141.5	109	197.5	120	65	89	84	68	121	74	0.0580342	0.0562284	0.890329	0.0709132	0.883014	9.2476e-07	1.75141e-05	0.0310157	9.92198e-13	0.000221169
bp1061	putative transglycosylase	_	-1.79355	-0.70044	-0.220659	-1.59714	-0.628031	-2.12928	-0.949374	-0.401363	-1.68353	-0.762136	208	60	128	178.5	59	115.5	280	64	145	212	66	125	8.29e-06	4.1e-05	0.0283386	0.0217972	0.0172736	0.0412389	1	0.905331	0.437913	0.706177
bp1062	probable aminotransferase	_	-0.862496	-0.819428	-0.321928	0.0297473	-0.455679	-1.05063	-1.05063	-0.536053	0	-0.514573	30	16.5	17	24	24.5	17.5	29	14	14	20	20	14	0.0850523	5.82e-05	0.0253638	0.75983	0.0998454	1	1	1	1	1
bp1063	conserved hypothetical protein	_	0.222392	0.415037	-0.263034	1.67807	-0.152003	-1	0	-1	0	0	6	7	8	5	16	4.5	2	1	2	1	1	1	0.646358	0.288373	0.181455	0.0276818	0.376713	1	1	1	1	1
bp1064	NADP-dependent malic enzyme	maeB	-0.0943072	-0.0256687	0.507071	-0.155518	-1.05364	-0.418226	-0.185746	0.325875	-0.166972	-1.02385	482	451.5	473.5	685	615	330	146	113	131	183	163	90	0.790773	0.299263	0.0950654	0.928176	0.000329012	0.123204	0.199478	0.00195126	0.00245356	0.847996
bp1065	conserved hypothetical protein (Pseudogene)	_	-0.924712	-0.331621	-0.0259952	-0.552541	-2.32193	-0.807355	-0.296393	-0.198546	-0.230298	-1.76081	56	29.5	44.5	55	37.5	11	70	40	57	61	52	18	0.0221833	0.0269854	0.226019	0.595606	8.43e-09	0.40591	0.516875	0.421733	0.0269203	2.22974e-05
bp1066	conserved hypothetical protein	_	-0.252766	0.532495	-0.106915	-0.0857299	-0.530515	-0.515765	0.216423	-0.284881	-0.13852	-0.549834	56	47	81	52	49	36	173	121	201	142	129	97	0.49833	0.118267	0.105924	0.838022	0.0348816	0.0744398	0.0018418	0.824992	0.0288048	1
bp1067	transposase	transposase	0.628031	1.29546	0.710493	0.0780025	0.830075	0.146841	0.415037	0.63743	-0.691878	0.222392	5.5	8.5	13.5	9	9.5	16	27	31	36	42	26	49	0.179997	3.16e-05	0.0653342	0.639132	0.0980689	1	0.000141317	1	1	2.09176e-12
bp1068	phosphate transport ATP-binding protein	pstB, phoT	1.05523	0.190885	0.190885	0.539026	-0.951501	0.67184	-0.146486	-0.00998409	0.422532	-0.960472	102.5	213	117	117	170	60.5	145	231	131	144	193	74	0.0304529	0.989623	0.943776	0.249687	0.000440219	9.00707e-09	0.0879383	0.0729151	4.39493e-06	1
bp1069	phosphate transport system permease protein	pstA, phoT	0.910733	0.565597	-0.217591	1.0973	-0.104337	0.597241	0.29956	-0.378512	1.04731	-0.0489096	25	47	37	21.5	46	20	39	59	48	30	62	29	0.0492401	0.111551	0.0537396	0.0589662	0.600309	2.81202e-08	0.00167337	1	2.61019e-09	1
bp1070	phosphate transport system permease protein	pstC, phoW	1.15042	-0.150243	-0.278976	1.78241	-0.0389941	0.851137	-0.246161	-0.424498	1.65896	0	45.5	101	41	37.5	129	36.5	51	92	43	38	120	38	0.00923408	0.160024	0.0140158	0.00276613	0.654787	3.60676e-12	0.589078	1	8.43192e-22	0.293118
bp1071	phosphate-binding periplasmic protein precursor	pstS, phoS	2.86415	0.463711	-0.212994	2.68012	0.620942	2.55497	0.214739	-0.385654	2.57328	0.630766	76.5	557	105.5	66	423	101.5	81	476	94	62	369	96	7.72e-10	0.196954	0.0630546	2.06e-05	0.0933944	9.94714e-180	0.00129734	1	3.88682e-98	0.000144817
bp1072	polyphosphate kinase	ppk	0.218074	0.181282	0.746592	-0.538934	-0.603064	-0.023459	-0.121306	0.569366	-0.569366	-0.640919	119.5	139	135.5	200.5	138	132	62	61	57	92	62	59	0.574738	0.987552	0.00323386	0.577248	0.018749	0.00303673	0.0296622	2.19594e-06	0.00147378	0.0095914
bp1073	exopolyphosphatase	ppx	-0.391509	0.00645502	0.358971	-0.530515	-0.404984	-0.657112	-0.249028	0.181607	-0.539159	-0.389412	111.5	85	112	143	99	108	82	52	69	93	64	71	0.293275	0.42224	0.390458	0.573932	0.0704809	0.208615	0.17079	0.00552117	0.0222515	0.0368971
bp1074	conserved hypothetical protein	_	-0.739348	-0.111317	2.05259	-2.68844	-1.59706	-0.974909	-0.510962	1.88136	-2.64816	-1.73697	101	60.5	93.5	419	65	138.5	114	58	80	420	67	126	0.0586272	0.190942	1.81e-20	0.000114914	1.26e-07	0.714672	1	1.56732e-61	0.0905019	0.000494317
bp1075	phosphoglucomutase/phosphomannomutase	mrsA	-1.44626	-0.545792	0.279848	-1.55618	-0.279848	-1.5639	-0.820676	0.11221	-1.36678	-0.292782	163.5	60	112	198.5	67.5	163.5	136	46	77	147	57	120	0.00301758	0.00304525	0.692984	0.0725408	0.267609	1	1	0.0132189	0.358098	0.0264462
bp1076	dihydropteroate synthase	folP, dhpS	-0.365995	-0.674485	0.286783	-0.824633	-0.824633	-0.525558	-0.797811	0.128188	-0.635484	-0.829426	120.5	93.5	75.5	147	83	83	226	157	130	247	159	139	0.33259	0.000121933	0.654779	0.319023	0.00132717	0.137991	1	0.0122268	0.0510582	0.760451
bp1077	cell division protein	ftsH, hflB, mrsC, tolZ	-0.294065	-0.140648	0.393604	-0.797024	-0.290785	-0.459116	-0.296548	0.226725	-0.635029	-0.288786	1814	1479.5	1645.5	2383	1371.5	1948	1140	830	929	1334	859	1092	0.412213	0.0559171	0.264417	0.29696	0.181283	0.410244	0.32641	0.285677	0.316412	0.115386
bp1078	ribosomal RNA large subunit methyltransferase j	rrmJ, ftsJ, mrsF	0.338585	0.654613	0	0.648688	1.53766	0.317292	0.486529	-0.189342	0.856767	1.74048	77.5	98	122	77.5	121.5	225	187	233	262	164	297	548	0.377875	0.0318225	0.300024	0.14752	2.93e-06	2.7145e-05	2.56626e-06	0.367764	1.16811e-08	2.97227e-34
bp1079	conserved hypothetical protein	_	-0.436099	0.359081	0.309328	-0.373458	0.559427	-0.724366	0.0374747	0.14439	-0.392317	0.440573	23	17	29.5	28.5	22	42	38	23	39	42	32	57	0.422265	0.40319	0.596397	0.831886	0.205272	1	0.039762	1	1	4.51072e-08
bp1080	transposase	transposase	0.437405	0.70044	0.874469	-0.415037	0	0.275634	0.452512	0.632268	-0.369234	0.133267	24	32.5	39	44	33	44	20	23	26	31	24	34	0.298356	0.0117103	0.000936399	0.752208	0.773837	1	1	1	1	1
bp1081	C-terminal region of a putative membrane protein (pseudogene)	_	0	0	0	0	2.45943	0	0	0	0	3.32193	1	1	1	1	1	5.5	1	1	1	1	1	10	0.846318	0.606009	0.358432	0.589281	5.8e-08	1	1	1	1	1
bp1083	putative membrane protein	_	-0.0383605	0.863337	0.423425	-0.279436	0.603659	-0.251257	0.623852	0.239188	-0.204141	0.598259	171.5	167	312	230	189.5	349.5	244	205	376	288	250	436	0.914765	0.00157368	0.296879	0.908895	0.111274	0.0239837	4.50205e-07	0.00321226	0.00168455	7.63171e-11
bp1084	homoserine kinase	thrB	0.129768	-0.0343515	-0.321928	0.94596	0.234465	-0.148863	-0.246161	-0.5025	0.830075	0.25634	42.5	46.5	41.5	34	65.5	40	51	46	43	36	64	43	0.767635	0.359508	0.0202458	0.0856035	0.674142	0.00402433	0.468885	0.968458	4.41078e-06	0.0599565
bp1085	conserved hypothetical protein	_	-0.683526	-0.505528	-0.00910221	-0.174498	-0.0846122	-0.966833	-0.811555	-0.197446	-0.184425	-0.0995357	79.5	49.5	56	79	70	74.5	86	44	49	75	66	70	0.0849376	0.0025608	0.26587	0.954321	0.550023	0.734044	0.659306	0.421715	0.0206723	0.0632736
bp1086	transposase	transposase	1.10962	1.39593	1.03747	0.174029	1.03653	0.447459	0.718229	0.952694	-0.383329	0.222392	9.5	20.5	25	19.5	22	40	31	45	51	60	46	70	0.0294142	5.76e-07	0.000344452	0.601097	0.00856801	1.11081e-06	3.67265e-08	7.10068e-12	3.37359e-08	3.19739e-19
bp1087	conserved hypothetical protein	_	0.707368	1.26518	1.04534	-0.299011	0.458457	0.54549	1.10166	0.892111	-0.214566	0.475839	783	1278.5	1882	1616	1313.5	2220.5	2394	3497	5144	4443	3829	6179	0.0762082	2.52e-08	7.77e-05	0.880298	0.239991	0.000184592	8.11847e-10	7.06145e-07	2.5814e-05	4.13559e-15
bp1088	putative membrane protein	_	0.37025	0.422891	0.496187	0.24581	0.00890555	0.131245	0.406424	0.415037	0.123382	0.154577	114.5	148	153.5	161.5	191.5	162.5	126	138	167	168	183	187	0.323721	0.300099	0.102682	0.440318	0.772416	0.000417205	2.20362e-05	7.66128e-05	2.81018e-07	1.2556e-07
bp1089	putative membrane protein	_	-0.36257	-0.231326	0.289507	-0.520832	0.222392	-0.40828	-0.342392	0.198981	-0.348728	0.198166	27	21	23	33	23	38.5	142	107	112	163	128	187	0.576464	0.142413	0.713789	0.712687	0.721924	0.0376461	0.98651	0.0109565	0.0034061	4.35375e-06
bp1090	conserved hypothetical protein	_	0.168471	0.291091	0.533194	0.367581	0.404457	-0.16711	0.033423	0.348728	0.174834	0.406159	165.5	186	202.5	239.5	309	317	128	114	131	163	184	216	0.667934	0.590313	0.0806273	0.36467	0.312792	0.0118555	0.00545715	0.000451648	8.92162e-07	1.10842e-09
bp1091	probable two-component response regulator	_	4.22645	2.97057	0.708951	3.43923	3.02399	3.92134	2.75514	0.543543	3.40449	2.98651	130	2433.5	1019	212.5	2305	1728.5	212	3212	1438	309	3272	2449	2.72e-20	1.85e-35	0.0111093	2.36e-08	9.29e-18	0	1.89872e-251	3.52847e-06	0	0
bp1092	probable two-component histidine kinase	_	0.679557	0.818635	0.121562	0.929064	2.39855	0.4975	0.570749	-0.0430687	1.01089	2.42321	182	291.5	321	198	377	1044	68	96	101	66	133	354	0.0911436	0.00124678	0.652079	0.0707203	2e-11	2.61586e-06	3.26385e-06	0.0876328	1.27118e-12	9.48188e-122
bp1093	transposase	transposase	0.75743	0.777608	0.982722	0.116814	0.116814	0.311944	0.652077	0.684498	-0.134301	0.180572	42	71	72	83	90	90	28	36	44	45	41	51	0.0353863	0.0106878	3.51e-05	0.559723	0.94094	1	1.06066e-06	1.5866e-06	5.09459e-08	2.49374e-11
bp1094	high-affinity branched-chain amino acid transport ATP-binding protein	livG	1.66985	1.44746	1.71049	0.584963	1.89616	1.22239	1.22239	1.41504	0.321928	2.2854	5.5	17.5	15	18	27	67	3	7	7	8	10	39	0.0033586	1.97e-05	2.97e-08	0.279065	2.39e-08	1	1	1	1	1
bp1095	high-affinity branched-chain amino acid transport system permease protein	livH	0	0	0	0	1	0	0	0	0	1.58496	1	1	1	1	1	2	1	1	1	1	1	3	0.308952	0.0760988	0.412837	0.889786	0.0586283	1	1	1	1	1
bp1096	high-affinity branched-chain amino acid transport system permease protein (Pseudogene)	livM	0.584963	0	0	0	1	1	0	0	0	1.58496	1	1.5	1	1	1	2	1	2	1	1	1	3	0.0354903	0.290301	0.670206	0.477901	0.00534697	1	1	1	1	1
bp1097	putative amino acids binding protein	livK	1.16993	0.459432	0.459432	0.710493	2.03242	0.678072	0	0	0.678072	2.1375	4	9	5.5	5.5	9	22.5	5	8	5	5	8	22	0.06685	0.473528	0.623379	0.251678	4.63e-07	1	1	1	1	1
bp1098	high-affinity branched-chain amino acid transport ATP-binding protein	livF	0	0	0	0	0	0	0	0	0	1	1	1	1	1	1	1	1	1	1	1	1	2	0.383535	0.640803	0.727439	0.83064	0.0711382	1	1	1	1	1
bp1099	putative long-chain fatty-acid--CoA ligase	_	0.485427	0.485427	0	-0.321928	1.48543	1	1	0	0	1.58496	2.5	3.5	3.5	2.5	2	7	1	2	2	1	1	3	0.330266	0.485538	0.599155	0.964288	0.000759552	1	1	1	1	1
bp1100	probable TetR-family transcriptional regulator	_	0	0	0	0	0	0	0	0	0	0	1	1	1	1	1	1	1	1	1	1	1	1	0.86202	0.00941774	0.998277	0.207006	0.363992	1	1	1	1	1
bp1101	putative membrane protein	_	-0.584963	0	-0.584963	0	0	-3.32193	-0.736966	-0.736966	-0.584963	-1.58496	1.5	1	1.5	1	1	1	10	1	6	6	4	2	0.00627996	0.464798	0.0461778	0.723129	0.11067	1	1	1	1	1
bp1102	lysyl-tRNA synthetase	lysS, herC, asuD	-0.826159	-0.630298	-0.251045	-0.267984	-1.65844	-1.10912	-0.96228	-0.411856	-0.241586	-1.80418	347.5	196	224.5	292	242.5	92.5	302	140	155	227	192	65	0.0292821	7.19e-05	0.0156681	0.917609	1.66e-08	1	0.716371	0.898931	0.151292	1.83315e-07
bp1103	probable short chain dehydrogenase	_	-0.925999	-1.078	-0.341037	-0.736966	-1.32193	-0.0641303	-0.314109	-0.314109	0.767827	-1.4021	9.5	5	4.5	7.5	4.5	3	46	44	37	37	63	14	0.066365	0.000576774	0.0679191	0.45594	0.0172854	0.00275448	0.827374	1	6.39861e-07	0.00170564
bp1104	peptide chain release factor 2	prfB, supK	-0.0702222	-1.0236	-0.173901	0.693314	-1.76553	-0.330017	-1.25813	-0.347504	0.62987	-1.77928	863	822	424.5	765	1237	225	939	747	393	738	1142	215	0.862118	1.47e-09	0.0576152	0.178711	1.09e-07	0.122006	0.618236	0.690005	0.00370177	3.88872e-05
bp1105	single-stranded-DNA-specific exonuclease	recJ	-1.65535	-0.14439	-0.453718	-0.716207	-0.879706	-1.87447	-0.459432	-0.552541	-0.736966	-0.906891	31.5	10	28.5	23	14	12.5	22	6	16	15	9	8	0.00426715	0.251814	0.0112022	0.446525	0.0170559	1	1	1	1	1
bp1106	putative exported protein	_	0	0	0	0	0	-1	-1	-0.415037	-0.584963	-0.584963	1	1	1	1	1	1	4	2	2	3	2	2	0.381593	0.150146	0.243655	0.596277	0.348067	1	1	1	1	1
bp1107	lipoprotein releasing system transmembrane protein	lolC, lolE	-0.830075	-0.895663	-0.580461	0.356565	-0.419539	-1.23266	-1.19704	-0.671946	0.24664	-0.525091	80	45	43	53.5	68.5	40	94	40	41	59	70	41	0.0311679	4.74e-06	5.45e-05	0.356031	0.103103	1	0.0246609	0.978164	0.0317605	0.493877
bp1108	lipoprotein releasing system ATP-binding protein	lolD	-1.90046	-1.41504	-0.347923	-0.704544	-0.758992	-2.04731	-1.56188	-0.462343	-0.584963	-0.736966	28	7.5	10.5	22	13.5	13	62	15	21	45	30	27	0.00117135	2.16e-08	0.046946	0.531502	0.0675948	0.0892352	2.38309e-08	1	0.359909	0.511976
bp1109	putative deoxyribonuclease	_	-1	0.0995357	0.0995357	-0.736966	-0.321928	-1.45943	-0.289507	-0.289507	-0.36257	-0.169925	7	3.5	7.5	7.5	4.5	6	11	4	9	9	7	8	0.0557511	0.777103	0.644843	0.620495	0.644509	1	1	1	1	1
bp1110	serine protease	sphB3	0.192645	0	-0.584963	1.09954	2	0	0	-0.584963	1	2	10.5	12	10.5	7	15	28	3	3	3	2	4	8	0.747877	0.530532	0.00373092	0.0842053	7.7e-07	1	1	1	1	1
bp1111	hypothetical protein	_	0	0	0	0	0	0	0	0	0	0	1	1	1	1	1	1	1	1	1	1	1	1	0.325361	0.424409	0.996603	0.310684	0.697016	1	1	1	1	1
bp1112	putative outer membrane ligand binding protein	bipA	-1.8751	-1.698	-0.908428	4.04208	1.49738	-2.11052	-1.94571	-1.07658	4.01286	1.45984	2289	624	705.5	1219.5	20089.5	3443	677	157	176	321	5182	883	4.81e-07	2.96e-24	8.09e-06	5.32e-10	0.00017652	0.00652087	0.00181503	0.340777	5.63323e-92	0.023701
bp1113	putative competence protein (Pseudogene)	_	-2.58496	-1.58496	-1	3.13386	1.078	-0.70044	-0.125531	0.222392	0.893085	0.0995357	9	1.5	3	4.5	39.5	9.5	12	8	11	14	26	15	1.11e-05	1.09e-08	0.000514264	0.000150906	0.0338348	1	1	1	1	1
bp1114	transposase (Pseudogene)	transposase (Pseudogene)	0	0	0	0	0	0	0.565597	0.550197	-0.357552	0.0347654	1	1	1	1	1	1	28	28	37	41	32	42	1	1	1	1	1	1	3.26225e-06	1	1	9.29276e-09
bp1115	probable hydrolase	_	-0.495527	-0.0512253	0	-0.31774	0.34192	-0.660514	-0.257158	-0.155278	-0.249978	0.398549	43	30.5	41.5	43	34.5	54.5	49	31	41	44	37	58	0.265008	0.321244	0.365671	0.848179	0.413009	0.200523	0.565245	0.524539	0.0152114	3.57603e-05
bp1116	conserved hypothetical protein	_	-0.406625	1.152	0.282587	-1.04223	1.68542	-0.730813	0.469485	0.106915	-0.966053	1.27302	85.5	64.5	190	104	50.5	334.5	156	94	216	168	86	406	0.324384	1.08e-05	0.674953	0.202319	1.16e-05	0.290102	4.44562e-06	0.0146827	0.143843	4.79012e-26
bp1117	transcription elongation factor	greB	-0.223351	-0.216656	0.313859	-0.578043	0.550648	-0.621957	-0.487864	0.0654531	-0.814645	0.573281	125.5	107.5	108	156	104.5	228.5	237	154	169	248	141	369	0.553466	0.0797554	0.534505	0.528024	0.140327	0.181041	0.898194	0.0260806	0.111525	2.42421e-08
bp1118	transposase	transposase	0.893085	0.75336	-1.42884	1	0.387023	0.209453	0	-0.562936	-0.137504	0	35	65	59	13	26	17	65	74	64	44	40	44	0.0428535	0.0128701	3.13e-12	0.116706	0.426008	0.000119452	0.0703883	0.799159	0.0780305	0.586542
bp1119	serotype 2 fimbrial subunit precursor	fim2	0.760959	-0.891312	-6.11692	5.10678	0.415037	0.455626	-1.04124	-6.15831	4.81025	0.358048	2498.5	4234	1347	36	1240.5	48	5071	6957	2466	71	1992	91	0.109485	2.51e-08	5.15e-164	9.2e-09	0.41773	0.0214721	1	0	0.867226	0
bp1120	NADP-dependent malic enzyme	maeB	0.019783	0.16232	0.648356	-0.353446	0.0898126	-0.233038	-0.105886	0.471113	-0.352932	0.0816561	3476.5	3524.5	3890.5	5449	4265	5799	1722	1466	1602	2387	1869	2526	0.955215	0.90518	0.00621622	0.798975	0.9781	0.224867	0.600997	0.0122691	0.0768035	0.00417058
bp1121	pyruvate dehydrogenase E1 component	aceE	0.731511	0.747813	0.811238	0.215729	0.782769	0.447459	0.447459	0.628031	0.160465	0.770518	26.5	44	44.5	46.5	54	80	11	15	15	17	19	29	0.0920665	0.0101861	0.00345475	0.497268	0.0164709	1	1	1	1	1
bp1122	AsnC-family transcriptional regulator	_	0.547488	0.428843	-0.308122	1.16227	0.965235	0.381871	0.203533	-0.459432	1.1964	0.874469	13	19	17.5	10.5	23.5	20.5	33	43	38	24	55	44	0.256262	0.467821	0.092552	0.0667161	0.0585364	1.73278e-06	0.00342649	1	8.89263e-11	2.94071e-06
bp1123	putative membrane protein	_	-0.0205369	-0.79593	-0.486447	0.589716	-0.508464	-0.281413	-0.946229	-0.659925	0.604071	-0.514573	141.5	139.5	81.5	101	152	71	79	65	41	50	76	35	0.963935	1.46e-05	0.00040296	0.176155	0.0378499	0.0208633	0.540819	1	0.00228083	0.861795
bp1124	2-oxoglutarate dehydrogenase E1 component	odhA, sucA	-0.0936571	0.514042	0.31725	-0.346702	1.71784	-0.396408	0.246404	0.141036	-0.430634	1.73501	4478.5	4197	6395.5	5580	4388	18355	1743	1325	2070	1922	1426	6398	0.796629	0.0102184	0.476198	0.812753	6.11e-10	0.235689	0.118541	0.0530781	0.178371	3.01353e-24
bp1125	dihydrolipoamide succinyltransferase component of 2-oxoglutarate dehydrogenase complex	odhB, sucB	0.113166	0.724908	0.594155	-0.370502	2.36374	-0.122725	0.498934	0.433047	-0.401313	2.39353	1225.5	1325.5	2025.5	1850	1431	9522	1214	1115	1717	1639	1241	8612	0.754083	0.00190847	0.0317047	0.774895	1.17e-14	0.0910243	0.00211828	0.0140044	0.0520589	1.356e-118
bp1126	2-oxoglutarate dehydrogenase complex, E3 component	odhL	-0.528254	0.109557	0.360821	-0.714561	2.39252	-0.755041	-0.174218	0.185893	-0.698019	2.37644	779.5	540.5	841	1001	610	5256	589	349	522	670	413	3479	0.142809	0.709614	0.375487	0.398722	6.55e-15	0.769445	0.152091	0.0269038	0.188922	8.57575e-93
bp1127	conserved hypothetical protein	_	-0.213956	-0.561879	0.171335	-0.231816	1.08037	-0.388271	-0.747813	0.0161197	-0.197232	1.09311	170.5	147	115.5	192	163.5	406	178	136	106	180	157	384	0.566174	0.000429296	0.877418	0.961263	0.00181441	0.060371	1	0.0484116	0.0102944	5.34123e-16
bp1128	3-oxoacyl-[acyl-carrier protein] reductase	fabG	-0.415037	1	0.321928	-0.321928	0.678072	-1	0.584963	0	-1	0.584963	2	1.5	4	2.5	2	4	2	1	3	2	1	3	0.603522	0.0312514	0.660509	0.859327	0.431129	1	1	1	1	1
bp1129	LysR-family transcriptional regulator	_	-0.38109	0.123382	-0.283793	-0.275634	0.407175	-0.752072	-0.245112	-0.607683	-0.485427	0.36257	28	21.5	30.5	23	19	30.5	32	19	27	21	15	27	0.394393	0.74995	0.0363109	0.924266	0.336458	1	1	1	1	1
bp1130	transposase	transposase	0.584963	1.41504	0.807355	-0.304855	0.607683	0.192645	0.565597	0.736966	-0.684498	0.0317089	6	9	16	10.5	8.5	16	27	32	37	45	28	46	0.296887	1.78e-05	0.0633703	0.952731	0.166293	1	1.49412e-05	4.12436e-07	1	3.92038e-12
bp1131	putattive exported protein	_	0.554589	0.584963	0.357552	0.0347654	-0.357552	0.222392	0.353637	0.222392	-0.0703893	-0.392317	16	23.5	24	20.5	21	16	18	21	23	21	20	16	0.296559	0.115405	0.575847	0.725531	0.212368	1	1	1	1	1
bp1132	probable short-chain dehydrogenase	_	-0.736966	-0.736966	0	-0.736966	-0.736966	-0.736966	-0.736966	-0.321928	-0.415037	0	2.5	1.5	1.5	2.5	1.5	1.5	5	3	3	4	3	4	0.308059	0.011991	0.534759	0.647125	0.491258	1	1	1	1	1
bp1134	transposase	transposase	0.477579	0.751502	0.835771	-0.495695	-0.0310269	0.152003	0.5025	0.678072	-0.567041	0.201634	39.5	55	66.5	70.5	50	69	25	30	34	40	27	46	0.209928	0.0120339	0.00118713	0.637746	0.638637	1	1.85168e-05	1	1	6.67854e-11
bp1135	alpha-ketoglutarate-dependent taurine dioxygenase (Pseudogene)	tauD, ssiD	1.28951	0.489584	0.992695	0.795801	-0.044623	1.12928	0.297681	0.952171	0.73372	0.0478285	49.5	121	69.5	98.5	171	95.5	46	105	59	89	148	92	0.00223174	0.195714	0.000154068	0.130849	0.633748	2.35837e-18	9.16701e-05	1.2566e-12	3.60983e-39	2.31456e-14
bp1136	ECF-family sigma factor	fecI	0	0	0	1.58496	0	-1	-1	-1	3	0	1	1	1	1	3	1	2	1	1	1	8	1	0.933646	0.0776618	0.321038	0.0172916	0.249838	1	1	1	1	1
bp1137	putative signal transduction protein	fecR	0	0	0	0	0	0	0	0	0	0	1	1	1	1	1	1	1	1	1	1	1	1	0.685436	0.0582867	0.790144	0.0912323	0.819827	1	1	1	1	1
bp1138	putative ferric siderophore receptor	bfrH	0.485427	-0.321928	0.847997	0.736966	-1.58496	0	0	0	1	0	2.5	3.5	2	4.5	7.5	1.5	1	1	1	1	2	1	0.520344	0.0601467	0.3304	0.152102	0.000525196	1	1	1	1	1
bp1139	putative iron uptake protein	_	0	0	0	0	0	0	0	0	2	0	1	1	1	1	1	1	1	1	1	1	4	1	0.948494	0.188321	0.355491	0.00480119	0.361783	1	1	1	1	1
bp1140	putative iron uptake protein (Pseudogene)	_	2.16993	0	1	3.2854	-0.415037	1.58496	0	0	3.58496	0	1	4.5	1	2	19.5	1.5	1	3	1	1	12	1	0.0020633	0.270846	0.338854	1.38e-05	0.370398	1	1	1	1	1
bp1141	putative iron uptake protein	_	0	0	0	0	0	0	0	0	0	0	1	1	1	1	1	1	1	1	1	1	1	1	0.288569	0.317722	0.68619	0.583274	0.310286	1	1	1	1	1
bp1142	transposase	transposase	0.419376	0.531851	0.701776	-0.50696	0.0524674	0.247928	0.696608	0.847997	-0.432959	-0.295456	41.5	55.5	60	67.5	47.5	70	30	38	47	54	40	44	0.256498	0.116598	0.0076417	0.623779	0.847117	1	3.24397e-07	9.59315e-10	3.4552e-05	1.09254e-07
bp1143	tryptophanyl-tRNA synthetase	trpS	-0.303145	0.442408	0.467868	-0.660514	-0.837102	-0.493539	0.247218	0.335349	-0.633872	-0.906891	124	100.5	168.5	171.5	108.5	96	107	76	127	135	87	72	0.426227	0.205776	0.147544	0.446864	0.00124349	0.098935	0.0001819	0.000328935	0.0153009	0.429801
bp1144	transcription accessory protein	tex	-1.31083	-0.674834	-1.14482	-1.06413	-1.08299	-1.52466	-0.948161	-1.33518	-0.934905	-1.06817	356	143.5	223	161	77	76	164	57	85	65	34	31	0.0017675	6.37e-05	1.32e-12	0.184282	5.08e-05	0.700042	1	0.00953846	0.444886	2.3966e-10
bp1145	probable ATP-dependent helicase	_	-1.08356	-0.538866	0.0124371	-1.00621	-1.7981	-1.27302	-0.857981	-0.185556	-0.917538	-1.76553	115.5	54.5	79.5	116.5	58	33.5	58	24	32	51	27	15	0.00634725	0.00159003	0.286291	0.154035	1.98e-10	1	0.40876	0.330404	0.327945	6.27575e-08
bp1146	competence lipoprotein precursor	comL	-0.0755663	-0.218151	-0.587797	0.183573	-0.143047	-0.338862	-0.454339	-0.751321	0.131245	-0.155825	509.5	483.5	438	339	385	307	707	559	516	420	460	377	0.834236	0.0521518	2.06e-05	0.51192	0.453928	0.0882311	0.365701	1	0.160213	1
bp1147	ribosomal large subunit pseudouridine synthase D	rluD, sfhB	-1.29235	-0.991489	-0.659412	-0.675378	-0.719099	-1.47063	-1.27798	-0.871992	-0.479993	-0.72792	84.5	34.5	42.5	53.5	33.5	32.5	97	35	40	53	38	32	0.0095521	1.56e-06	1.74e-05	0.541434	0.039041	1	0.000569842	0.12441	0.938254	0.00179801
bp1148	conserved hypothetical protein	_	0.657112	0.884523	-0.115477	1.05889	-0.884523	0.222392	0.353637	-0.469485	0.943416	-0.893085	13	20.5	24	12	25	6.5	18	21	23	13	25	7	0.199478	0.0037445	0.277971	0.107057	0.0367671	1	1	1	1	1
bp1149	poly-beta-hydroxybutyrate polymerase	phbC	0.0030598	0.477969	0.394212	-0.319599	-1.35493	-0.275634	0.200465	0.238939	-0.420108	-1.39993	235.5	236	328	309.5	248	121	161	133	185	190	142	72	0.994185	0.140606	0.305515	0.849781	2.39e-06	0.0450853	0.00278893	0.00346486	0.0153883	0.787135
bp1150	acetoacetyl-CoA reductase	phbB	0.762588	1.72587	1.22626	-0.746502	-0.9674	0.460652	1.47832	1.04757	-0.805731	-0.974237	346	587	1144.5	809.5	482.5	414	537	739	1499	1110	635	565	0.0552407	1.07e-12	7.29e-07	0.380306	0.00230571	4.53073e-05	1.05121e-22	1.26528e-11	0.000857346	0.00431948
bp1151	conserved hypothetical protein	_	1.1752	1.24668	0.869958	0.802467	-0.142935	0.89527	1.00152	0.701377	0.670476	-0.136192	728	1644	1727.5	1330.5	2320.5	1205	1420	2643	2845	2309	3675	2101	0.00344631	9.28e-07	0.00526142	0.132739	0.503798	1.21649e-06	9.48293e-08	6.57375e-05	1.33405e-13	0.000141605
bp1152	putative exported protein	_	0.665984	-0.75217	-0.758422	1.72754	-0.838629	0.441161	-0.935939	-0.910893	1.65774	-0.843496	779	1236	462.5	460.5	1525	257.5	1805	2452	944	960	3029	535	0.0635668	0.00266257	3.82e-05	0.00254589	0.0120602	0.000945389	1	0.704355	1.39287e-05	0.0140192
bp1153	putative exported protein	_	0.801817	-1.65287	-0.929874	2.51299	-2.01057	0.621846	-1.55667	-1.02647	2.42773	-1.72247	130.5	227.5	41.5	68.5	391	17	605	931	206	297	1598	90	0.032746	6.55e-09	2.87e-07	5.96e-05	7.98e-09	2.15678e-07	4.11063e-05	0.0894105	2.42078e-24	7.54447e-33
bp1154	putative membrane protein	_	-0.235216	-2.06529	-1.19082	1.49476	-1.50007	-0.234956	-2.1127	-1.3261	1.77412	-1.46467	113	96	27	49.5	139.5	17.5	173	147	40	69	236	25	0.574234	1.58e-16	9.16e-11	0.00371204	9.81e-06	0.0168883	6.53916e-22	0.000120632	2.27039e-06	2.21399e-27
bp1155	putative regulatory protein	_	0.0350469	-1.25831	-1.37615	1.7028	-0.647698	-0.184425	-1.47393	-1.55639	1.6939	-0.628031	61	62.5	25.5	23.5	76.5	15	50	44	18	17	55	11	0.92461	9.12e-09	8.1e-10	0.0031654	0.0549329	0.00873068	4.56012e-06	2.36116e-08	0.000364516	2.60673e-09
bp1156	conserved hypotheticals protein	_	-0.415037	-1.36257	-2	1.47393	-0.847997	-0.652077	-1.65208	-2.1375	1.48543	-0.736966	18	13.5	7	4.5	12.5	2.5	22	14	7	5	14	3	0.378987	6.51e-08	9.59e-15	0.0351418	0.0135439	1	1	1	1	1
bp1157	transposase	transposase	0.260063	0.50564	0.768674	-0.649093	-0.0972972	-0.0506261	0.280108	0.678072	-0.621488	0.0703893	40.5	48.5	57.5	69	44	64.5	25	28	34	40	26	42	0.509159	0.152752	0.0025742	0.454348	0.484664	1	0.00262714	1	1	5.05916e-10
bp1158	putative dioxygenase	_	-0.584963	0	0.736966	-0.736966	1	-0.415037	0.584963	0.807355	-0.807355	1	1.5	1	1.5	2.5	1.5	5	4	3	6	7	4	14	0.216646	0.833656	0.31463	0.287663	0.0259563	1	1	1	1	1
bp1159	putative 2-pyrone-4,6-dicarboxylic acid hydrolase	_	0	0	0	0	0	-1	-1	-1	0	0	1	1	1	1	1	1	2	1	1	1	1	1	0.0329459	0.000155633	0.00781134	0.0741925	0.417409	1	1	1	1	1
bp1160	putative lipoprotein	_	-0.584963	-0.415037	-0.584963	-0.678072	-0.415037	-1.16993	-0.847997	-1.16993	0	-0.415037	6	4	4.5	4	2.5	3	9	4	5	4	4	3	0.202695	0.0463867	0.00383151	0.868758	0.226138	1	1	1	1	1
bp1161	putative racemase	_	-1.73697	-0.736966	-0.736966	-1	-0.263034	-2	-0.415037	-1	-1	0	5	1.5	3	3	1.5	2.5	4	1	3	2	1	2	0.0284581	0.0235679	0.0177647	0.50735	0.550314	1	1	1	1	1
bp1162	probable LysR-family transcriptional regulator	_	0.628031	0.347923	-0.137504	0.485427	2.90689	0.514573	0	0	0.36257	2.58496	5.5	8.5	7	5	7	37.5	7	10	7	7	9	42	0.212489	0.31291	0.517357	0.414581	7.41e-10	1	1	1	1	2.29383e-114
bp1163	probable short-chain dehydrogenase	_	-0.485427	0	-0.222392	0	2.36923	-0.736966	-0.736966	-0.736966	0.415037	2.5025	3.5	2.5	3.5	3	3	15.5	5	3	3	3	4	17	0.53331	0.435655	0.344416	0.707401	6.43e-07	1	1	1	1	1
bp1164	putative membrane protein	_	-0.584963	-0.584963	-0.584963	0	3.08746	0	0	0	0	2.58496	1.5	1	1	1	1	8.5	1	1	1	1	1	6	0.196934	0.434725	0.184263	0.425414	7.64e-08	1	1	1	1	1
bp1165	sodium/solute symporter	_	0.699826	-1.17792	-0.937603	2.09418	-0.20469	0.331844	-1.46566	-1.13006	1.98633	-0.142958	181	294	80	94.5	403.5	82	116	146	42	53	210	48	0.0904806	4.24e-09	4.74e-09	0.000237857	0.336	3.8351e-05	0.000378446	0.0156698	7.8551e-11	0.484514
bp1165A	putative membrane protein	_	0.0995357	-1.48543	-1	1.65208	-0.222392	-0.121306	-1.43063	-1	1.68966	-0.199309	7	7.5	2.5	3.5	11	3	62	57	23	31	100	27	0.772615	1.6e-05	0.000296218	0.024375	0.454043	0.0138407	0.000241092	0.154805	8.71073e-08	0.729534
bp1166	putative muramoyltetrapeptide carboxypeptidase	ldcA	-1	-0.415037	0	-1	1.32193	-1	-1	0	-1	1.32193	2	1	1.5	2	1	5	2	1	1	2	1	5	0.00303968	0.0548636	0.298902	0.208753	0.0116357	1	1	1	1	1
bp1167	putative adolase	_	-1.87447	-0.874469	-0.874469	-1	-0.584963	-2	-1	-1	-1	-0.415037	5.5	1.5	3	3	1.5	2	8	2	4	4	2	3	0.00474277	0.00133288	0.00095653	0.304981	0.0593332	1	1	1	1	1
bp1168	LysR-family transcriptional regulator	_	-0.187627	0.401781	0.328949	-0.740082	0.068387	-0.418226	0.153913	0.153913	-0.705817	0.0752881	123	108	162.5	154.5	92.5	162	151	113	168	168	103	177	0.61875	0.291953	0.489908	0.357951	0.923547	0.0622845	0.000665367	0.00703893	0.0555466	0.000175764
bp1169	putative oxidoreductase	_	0.584963	-0.263034	0	0.584963	0.874469	-0.584963	-0.584963	-0.584963	0.584963	1	3	4.5	2.5	3	4.5	5.5	3	2	2	2	3	4	0.479166	0.0835422	0.3394	0.371834	0.205702	1	1	1	1	1
bp1170	putative exported protein	_	0	0	0	0	0	-1	-1	-1	0	0	1	1	1	1	1	1	2	1	1	1	1	1	0.00258509	0.0180687	0.00378428	0.650316	0.833387	1	1	1	1	1
bp1171	conserved hypothetical protein	_	-1.22239	-1.22239	-0.807355	-1	-1	-1.41504	-1	-1	-0.415037	-2	3.5	1.5	1.5	2	1	1	8	3	4	4	3	1	0.0739288	0.00962769	0.00961444	0.437356	0.0641976	1	1	1	1	1
bp1172	putative membrane protein (Pseudogene)	_	-1	0.550197	-0.222392	-2.26303	0	-1.32193	0.137504	-0.514573	-2.80735	0	14	7	20.5	12	2.5	12	10	4	11	7	1	7	0.0462494	0.149777	0.0780063	0.00988148	0.949197	1	1	1	1	1
bp1174	hypothetical protein	_	0	0.736966	-0.584963	0	1	-1	0	-1	0	0	1.5	1.5	2.5	1	1	2	2	1	2	1	1	1	0.620235	0.127371	0.570628	0.979933	0.398926	1	1	1	1	1
bp1175	putative exported protein	_	-0.327436	0.711202	-0.834021	-2.6247	0.75306	-0.454038	0.558207	-0.976401	-2.13088	0.777253	1017	810.5	1665	570.5	92.5	961.5	3335	2436	4915	1695	387	2905	0.366265	0.00397691	8.52e-08	0.000139942	0.0422631	0.221133	0.000201831	0.501367	2.57676e-05	0.0733046
bp1176	putative succinylglutamate desuccinylase	astE, aruE	-0.789782	-1.14886	-0.695145	-0.847997	0.212545	-1.02647	-1.32193	-0.874469	-0.736966	0.263034	51	29.5	23	31.5	17.5	36.5	55	27	22	30	18	36	0.0631667	2.42e-08	1.44e-05	0.36094	0.758496	1	0.000456559	0.0283407	1	0.974547
bp1177	transposase	transposase	0.400538	0.616671	0.941106	-0.694192	-0.22741	0.106915	0.584963	0.736966	-0.678072	-0.0365259	37.5	49.5	57.5	72	44.5	61.5	24	28	39	40	25	39	0.287041	0.055242	9.69e-05	0.426838	0.237686	1	2.99299e-06	1	1	1
bp1178	putative membrane protein	_	-0.160465	-0.341037	-0.341037	0.0931094	-0.584963	-0.415037	-0.584963	-0.415037	0	-0.847997	9.5	8.5	7.5	7.5	8	5	12	9	8	9	9	5	0.715454	0.041591	0.0527737	0.739295	0.18803	1	1	1	1	1
bp1180	LysR-family transcriptional regulator	_	-0.334118	-0.192645	-0.591915	-0.053242	0.342687	-0.578704	-0.470451	-0.779401	0	0.291463	104	82.5	91	69	66.5	87.5	115	77	83	67	67	82	0.373541	0.0960469	2.47e-05	0.777434	0.390538	0.11378	0.951582	0.42092	0.107775	0.267336
bp1181	amino acids ABC transporter, ATP-binding protein	glnQ	-0.870717	-0.142019	-0.596278	-0.966317	1.64794	-0.959358	-0.387816	-0.754244	-0.76033	1.64733	96	52.5	87	63.5	32.5	199	140	72	107	83	49	260	0.0400635	0.195733	0.000189209	0.330909	1.37e-05	0.607408	0.643199	0.525965	1	8.29961e-13
bp1182	amino acids ABC transporter, permease protein	_	1.39689	0.0473057	-0.658963	0.658963	0.658963	1.18982	-0.192645	-0.830075	0.688056	0.688056	15	39.5	15.5	9.5	15	15	32	73	28	18	29	29	0.00269053	0.55884	0.000502533	0.180703	0.153463	3.29139e-21	1	1	1	1
bp1183	amino acids ABC transporter, permease protein	_	0.748461	-0.321928	-0.736966	0.180572	1.58496	0.736966	-0.584963	-0.884523	0.469485	1.42884	12.5	21	10	7.5	8.5	22.5	24	40	16	13	18	35	0.118115	0.0779853	0.000320492	0.545948	7.93e-05	2.2064e-11	1	1	1	1
bp1184	probable solute-binding protein	_	1.00998	-0.0201779	-0.584963	-0.0614005	1.07325	0.784271	-0.295456	-0.754888	0.0443941	1.02237	36	72.5	35.5	24	23	50.5	54	93	44	32	33	65	0.0058977	0.391128	0.00016484	0.801651	0.00364968	8.04542e-12	0.609881	0.45156	0.0717199	3.28618e-05
bp1185	aspartate aminotransferase	aspC, aatA	0	-0.807355	-0.63743	-0.36257	1.63743	0	-0.807355	-0.807355	-0.415037	1.58496	7	7	4	4.5	3.5	14	7	7	4	4	3	12	0.99542	0.0131268	0.00842889	0.735921	0.000335409	1	1	1	1	1
bp1186	putative aldolase	_	1.47393	0.917538	-0.847997	1.67807	1.76553	0.36257	0	-1.22239	1	1.87447	4.5	12.5	8.5	2.5	8	8.5	7	9	7	3	6	11	0.00572297	0.00157008	0.00673166	0.0234239	3.64e-05	1	1	1	1	1
bp1188	hypothetical protein	_	0.777608	0	-0.485427	0	-0.321928	0.263034	-0.321928	-0.736966	-0.584963	0	3.5	6	3.5	2.5	2.5	2	5	6	4	3	2	3	0.299493	0.401135	0.133904	0.92311	0.757383	1	1	1	1	1
bp1188A	hypothetical protein	_	-0.584963	0	0	-0.584963	2.5025	-1	-1	-0.415037	-1	2.05889	1.5	1	1.5	1.5	1	8.5	8	4	4	6	3	25	0.370373	0.717298	0.47621	0.281038	0.0001458	1	1	1	1	1
bp1189	lipoprotein	_	1.24594	0.533707	0.187443	-3.85798	-2.7425	1.06108	0.288676	0.0331669	-4.16398	-2.74894	191	453	276.5	217.5	15	32.5	473	989	579	484	27	72	0.00718558	0.07658	0.948198	1.84e-08	1.22e-17	2.09958e-14	0.000727752	0.0426616	4.01615e-46	1.30973e-30
bp1190	conserved hypothetical protein	_	0.459432	-0.678072	-0.678072	0.485427	2.20163	0.415037	-0.0995357	0	-0.0995357	1.34104	4	5.5	2.5	2.5	3.5	11.5	15	20	14	15	14	38	0.337561	0.0507012	0.00435458	0.403126	6.18e-08	1	1	1	1	1
bp1191	putative RNA polymerase sigma factor	_	-0.788496	0.14439	0.395929	-2.05889	1.60407	0	0	0.374396	-1.04182	0.979241	9.5	5.5	10.5	12.5	3	38	27	27	27	35	17	69	0.139761	0.848638	0.356152	0.0239495	0.00014963	1	1	1	1	1.58121e-26
bp1192	putative exported protein	_	-3.22239	-2.80735	1	-4.22239	-1.48543	-2.35548	-1.7425	1	-3.85798	-1.35548	14	1.5	2	28	1.5	10	87	17	26	174	12	68	3.91e-05	9.44e-12	0.0262197	2.44e-05	0.00253174	0.00433749	3.43815e-15	1.35997e-12	0.00233129	0.223223
bp1193	conserved hypothetical protein	_	-1.79355	-1.05658	1.37638	-3.90689	-1.65055	-1.77323	-1.17955	1.2169	-3.60156	-1.48609	26	7.5	12.5	67.5	4.5	21.5	188	55	83	437	36	156	0.00276661	1.38e-06	2.8e-08	1.07e-05	2.79e-07	0.33107	0.00543313	7.89128e-22	0.0505924	0.102384
bp1194	conserved hypothetical protein	_	-1.36565	-1.39366	-0.0437214	-1.63005	-1.5961	-1.52925	-1.63113	-0.2205	-1.41063	-1.48278	67	26	25.5	65	21	21.5	127	44	41	109	41	39	0.00440455	1.4e-10	0.20707	0.0791443	3.36e-07	0.838322	3.82648e-08	0.586246	1	0.000810374
bp1195	ferredoxin	_	-1.32193	-0.514573	0.137504	-1.45943	-0.137504	-1.45943	-0.758992	-0.0671142	-1.39232	-0.222392	5	2	3.5	5.5	2	5	22	8	13	21	8	18	0.0480341	0.0286623	0.724035	0.148401	0.782941	1	1	1	1	1
bp1196	putative exported protein	_	0.0840643	-0.514573	-0.0588937	-0.192645	-1.26303	0.162271	-0.485427	-0.106915	-0.0759489	-1.2854	25	26.5	17.5	24	21	10	42	47	30	39	37	16	0.884522	0.00406263	0.280789	0.950366	0.00299079	0.000122629	1	1	1	1
bp1197	transcriptional regulatory protein	btr	0.982926	0.196882	0.556393	0.121679	-1.50168	0.75297	-0.0466366	0.37497	0.110867	-1.48233	297.5	588	341	437.5	476	154.5	502	846	487	651	703	233	0.00906497	0.937063	0.0801926	0.576382	1.25e-06	1.77867e-07	0.0275402	0.000854914	3.84319e-05	0.943006
bp1198	ATP-dependent protease, ATPase subunit	clpB, htpM	0.667219	1.39105	1.0843	-0.447353	3.03053	0.436099	1.17899	0.920032	-0.532842	3.08421	1167.5	1854	3062	2475.5	1815.5	20227.5	510	690	1157	965	667	8184	0.0703199	7.91e-11	2.55e-05	0.676241	1.41e-24	0.00280229	5.2838e-09	9.96607e-06	0.0043265	0
bp1199	transposase	transposase	0	0	0	0	0	0.0524674	0.443607	0.748461	-0.63743	-0.0703893	1	1	1	1	1	1	25	28	34	42	27	40	1	1	1	1	1	1	7.91044e-05	1	1	1
bp1200	autotransporter (pseudogene)	bapB	-0.0339473	0.821663	-2.42626	0	1.45943	-1.1788	0.171404	-4.33985	-0.678072	0	21.5	21	38	4	4	11	324	144	366	16	10	16	0.925875	0.00458086	3.48e-18	0.828297	0.00126625	1	0.0280654	0	8.02507e-159	2.6573e-303
bp1201	tracheal colonization factor precursor	tcfA	-0.433727	0.428697	-9.80332	0.222392	0.874469	-0.551564	0.227614	-10.7912	1	1.58496	2680.5	1984.5	3608	3	3.5	5.5	1772	1209	2076	1	2	3	0.239345	0.102911	5.36e-267	0.628549	0.0506755	0.42322	0.186482	0	0	0
bp1202	TetR-family transcriptional regulator	_	-0.219313	0.0544478	0.924051	-0.980635	-0.220769	-0.610053	-0.303392	0.741932	-1.14048	-0.371094	39	33.5	40.5	74	37.5	63.5	58	38	47	97	44	75	0.561959	0.585432	0.000220529	0.207176	0.255172	0.122206	0.658695	1.93466e-09	0.0130209	2.9965e-06
bp1203	conserved hypothetical protein	_	-0.619472	0.516932	-3.1964	0.378512	0.0238467	-1.1883	0.378043	-3.42931	-0.137504	0.184425	275	179	393.5	30	39	30.5	237	104	308	22	20	25	0.101466	0.0937968	1.03e-61	0.374817	0.830152	1	0.000141001	3.38592e-268	1.4245e-18	3.48984e-75
bp1204	conserved hypothetical protein	_	-0.800797	0.557313	-2.75571	-0.977974	-0.215013	-1.02223	0.319279	-2.92246	-0.902703	-0.296982	219.5	126	323	32.5	16.5	28	326	161	408	43	23	35	0.0409238	0.0557662	1.18e-49	0.271866	0.366906	1	0.00035042	9.11468e-144	4.66881e-31	6.3677e-71
bp1205	conserved hypothetical protein	_	-0.993602	0.616671	-2.90689	-1.32193	-0.152003	-1.16439	0.403897	-3.06817	-1.14684	-0.0473057	112.5	56.5	172.5	15	6	13.5	260	116	344	31	14	30	0.0141809	0.0410022	4.96e-47	0.14098	0.554368	1	1.34717e-05	1.85093e-133	7.61859e-54	1.83694e-48
bp1206	LysR-family transcriptional regulator	_	-0.584963	-0.169925	-0.169925	-0.192645	0	-1.32193	-0.736966	-0.321928	-0.415037	0	4.5	3	4	4	3.5	4	5	2	3	4	3	4	0.295313	0.263383	0.284266	0.993716	0.708834	1	1	1	1	1
bp1207	N-acyl-D-glutamate deacylase	_	0	0.0780025	-0.710493	-0.289507	-0.652077	-0.584963	-0.263034	-1	-0.584963	-0.584963	9	9	9.5	5.5	4.5	3.5	6	4	5	3	2	2	0.979359	0.787244	0.00132449	0.980048	0.231325	1	1	1	1	1
bp1208	putative exported protein	_	-0.137504	-0.874469	-0.289507	-0.847997	-0.847997	-0.263034	-1	-0.584963	-0.415037	-0.415037	5.5	5	3	4.5	2.5	2.5	6	5	3	4	3	3	0.725725	0.00718248	0.0630277	0.492672	0.0797451	1	1	1	1	1
bp1209	probable oxidoreductase	_	0	0	0	0	0	0	0	0	0	0	1	1	1	1	1	1	1	1	1	1	1	1	0.895453	0.173456	0.498631	0.0417559	0.0589169	1	1	1	1	1
bp1210	thiamine biosynthesis lipoprotein precursor	apbE	0	0	0	1	0	0	0	0	1.58496	0	1	1	1	1	2	1	1	1	1	1	3	1	0.717126	0.00146248	0.0858158	0.0266626	0.0168301	1	1	1	1	1
bp1211	putative exported protein	_	-0.258734	-4.06609	-1.06609	2.2854	-2.41504	-0.274175	-4.70044	-1.17688	2.38333	-2.20163	33.5	28	2	16	78	3	52	43	2	23	120	5	0.686904	3.3e-34	1.56e-05	0.00067423	1.53e-06	0.0114741	0	0.00534769	3.43796e-23	1.83333e-49
bp1212	putative exported protein	_	0.321928	-1	-0.415037	2.32193	-0.584963	0	-2.58496	-1	2.80735	-1.58496	2	2.5	1	1.5	7.5	1	6	6	1	3	21	1	0.846406	1.52e-05	0.0764526	0.00304208	0.206868	1	1	1	1	1
bp1213	putative membrane protein	_	0.584963	0	0	3	0	0.415037	-1.58496	-1.58496	4.08746	0	1	1.5	1	1	8	1	3	4	1	1	17	1	0.486364	4.48e-05	0.0438853	1.72e-05	0.0775413	1	1	1	1	1
bp1214	ABC, transporter, ATP-binding protein	nodI	-1.32193	-1.32193	-0.120294	-1.9386	-1.35364	-1.48543	-1.48543	-0.222392	-2	-1.58496	12.5	5	5	11.5	3	4.5	14	5	5	12	3	4	0.0386381	3.22e-05	0.31896	0.0420824	0.00183206	1	1	1	1	1
bp1215	ABC transporter, permease protein	nodJ	-0.736966	-1.32193	0	-0.736966	-1.32193	-1	-2	-0.415037	-1.58496	-1.58496	2.5	1.5	1	2.5	1.5	1	4	2	1	3	1	1	0.11931	0.00286856	0.263421	0.297972	0.0127689	1	1	1	1	1
bp1216	putative membrane protein	_	-0.843881	0.263034	0.665133	-1.60459	0.495603	-1.06054	-0.0299532	0.520531	-1.49099	0.528379	70	39	84	111	36.5	156.5	145	70	143	208	74	300	0.0538748	0.717049	0.0149021	0.0385633	0.160114	1	0.0472578	1.33893e-05	0.238783	9.17999e-16
bp1217	putative membrane protein	_	-0.389042	0.765535	1.00654	-1.59808	0.735659	-0.65085	0.508549	0.807355	-1.51317	0.754524	55	42	93.5	110.5	36.5	184	168	107	239	294	103	496	0.306148	0.00839516	1.83e-05	0.0203929	0.0270298	0.213948	1.36093e-05	5.40784e-09	0.0983822	4.6814e-34
bp1218	putative exported protein	_	-1.58496	-1.32193	-0.447459	-0.652077	-0.652077	-1.58496	-1.58496	-0.584963	-1	-1	7.5	2.5	3	5.5	3.5	3.5	6	2	2	4	2	2	0.0227733	0.000119784	0.025374	0.601145	0.0803897	1	1	1	1	1
bp1219	putative phytoene synthase	_	-1.30166	-0.869939	-0.538096	-0.697971	-0.575115	-1.25239	-1.01792	-0.61193	-0.173332	-0.683526	53	21.5	29	36.5	22.5	24.5	81	34	40	53	47	33	0.00370952	1.09e-05	0.000335386	0.524487	0.0477722	1	0.0365035	0.653002	0.138915	0.0760528
bp1220	putative phytoene synthase	_	-0.628031	-0.628031	-0.424498	-0.0780025	-0.341037	-0.647698	-0.600393	-0.600393	0.403356	-0.146841	25.5	16.5	16.5	19	18	15	47	30	31	31	41	28	0.190735	0.00240616	0.00554818	0.830112	0.245076	0.150797	1	0.964137	0.00338291	1
bp1221	alanine racemase, catabolic	dadX, dadB, alnB	-1.1913	-0.489204	-0.0774788	-0.913123	-0.00998409	-1.39486	-0.792195	-0.242857	-0.777608	0.0238467	76.5	33.5	54.5	72.5	38.5	72	71	27	41	60	35	61	0.00731779	0.00540136	0.140995	0.351728	0.752362	1	0.489523	0.622421	0.278366	0.0348818
bp1222	probable short-chain dehydrogenase	_	-1.28843	-0.711374	0.678677	-1.79981	-2.10343	-1.58496	-1.00643	0.508147	-1.91254	-2.152	149	61	91	238.5	68.5	55.5	225	75	112	320	85	72	0.000707032	3.61e-05	0.011506	0.00796617	9.6e-12	1	0.32641	7.54267e-06	0.870573	0.01082
bp1223	putative membrane protein	_	-0.160465	0.452512	0.337035	-0.0614005	0.0588937	-1.22239	-0.485427	0	-0.807355	-0.222392	9.5	8.5	13	12	11.5	12.5	7	3	5	7	4	6	0.57318	0.41067	0.95925	0.769738	0.843159	1	1	1	1	1
bp1224	transposase	transposase	0.401617	0.50564	0.830075	-0.455679	-0.0303736	0.206451	0.440573	0.691878	-0.438121	-0.0703893	40.5	53.5	57.5	72	52.5	70.5	26	30	38	42	31	40	0.30444	0.147362	0.00152831	0.679779	0.637462	1	0.000175776	1	1	1
bp1225	putative Ecf-type RNA polymerase sigma factor	_	-0.678072	0.0588937	-0.678072	-0.906891	-0.584963	-0.716207	0	-0.716207	-0.807355	-0.63743	12	7.5	12.5	7.5	4	5	23	14	23	14	8	9	0.190636	0.777229	0.00498145	0.438259	0.0420682	1	1	1	1	1
bp1226	putative exported protein (pseudogene)	_	-2.90689	-1.90689	-1.90689	-1	-1	-2	-2	-2	0	0	7.5	1	2	2	1	1	4	1	1	1	1	1	5.67e-05	2.07e-08	1.57e-10	0.600152	0.00762268	1	1	1	1	1
bp1227	DNA repair protein	radA, sms	-1.11366	-0.489805	0.415037	-1.15565	-0.745186	-1.24793	-0.662965	0.275634	-1.10852	-0.68226	66	30.5	47	88	39.5	52.5	57	24	36	69	32	43	0.00666315	0.00415957	0.263886	0.136068	0.00481436	1	1	0.00314941	0.130825	0.221651
bp1228	putative membrane protein	_	0	0.121991	0.234465	-0.234465	-0.678072	-0.398549	-0.103093	0.0962153	-0.494765	-0.561879	17	17	18.5	20	17	12.5	29	22	27	31	22	21	0.986567	0.796991	0.981531	0.971231	0.0442808	1	1	1	1	1
bp1229	putative exported protein	_	-1.90689	-1.8625	1.01792	-2.5325	-2.33985	-1.68236	-1.92087	0.867838	-2.10457	-2.44426	60	16	16.5	121.5	21	24	337	105	89	615	143	113	0.00110785	1.36e-14	0.000115643	0.00221722	1.2e-11	0.406824	6.66392e-14	1.69863e-10	0.778365	0.00444304
bp1230	multidrug resistance protein	norM	-0.520832	-0.956931	-0.289507	-0.36257	0.152003	-0.70044	-1.37851	-0.530515	-0.36257	0.152003	16.5	11.5	8.5	13.5	10.5	15	13	8	5	9	7	10	0.292286	6.54e-05	0.0548515	0.83166	0.837221	1	1	1	1	1
bp1231	putative membrane protein	_	-0.270089	-0.524662	-0.499571	0.250543	0.186413	-0.473931	-0.836501	-0.736966	0.415037	0.263034	41	34	28.5	29	34.5	33	25	18	14	15	20	18	0.533193	0.00340273	0.000649564	0.504129	0.757134	1	1	1	1	1
bp1232	50S ribosomal protein L31	_	0.507832	-0.409443	-0.555009	0.818604	-0.265012	-0.207384	-0.972273	-0.845198	0.377221	-0.43531	214.5	305	161.5	146	257.5	121.5	1545	1339	788	860	1117	636	0.256508	0.00445454	4.21e-05	0.118345	0.244803	0.0308672	1	0.636483	0.0798874	0.479445
bp1233	putative tryptophan oxygenase	_	0.748461	0.663572	0.663572	0.165059	0.545569	0.175087	0.119053	0.379704	-0.0733732	0.319542	62.5	105	99	99	111	144.5	93	105	101	121	115	151	0.0770361	0.0368236	0.0172819	0.546494	0.153478	0.000182077	0.0086127	0.000388529	3.17835e-05	4.03015e-09
bp1234	conserved hypothetical protein	_	0.103623	0.387926	0.145851	-0.0139392	0.518729	-0.211504	0.0797272	-0.0671142	0.0170735	0.5025	47	50.5	61.5	52	51.5	74.5	88	76	93	84	85	119	0.787155	0.356219	0.776485	0.757388	0.154677	0.00856477	0.0208103	0.265764	0.00183673	2.5325e-06
bp1235	DNA repair protein	radC	0	0	0	0	0	0	0	0	0	0	1	1	1	1	1	1	1	1	1	1	1	1	0.660109	0.571163	0.275846	0.714302	0.629353	1	1	1	1	1
bp1236	FkbP-type peptidyl-prolyl cis-trans isomerase	fkpB, slpA	-0.0660892	-0.276012	0.285586	-0.0177747	-1.02975	-0.327649	-0.554827	0.103093	-0.0766213	-0.944237	100.5	96	83	122.5	121	60	378	302	258	406	385	211	0.863749	0.039146	0.671027	0.735434	8.76e-05	0.0324444	0.613217	0.0118525	0.00123191	1
bp1237	putative drug tolerance protein	lytB	-1.27886	-0.751612	-0.147154	-0.971241	-0.604459	-1.24644	-0.852774	-0.260652	-0.613817	-0.635844	82.5	34	49	74.5	38	49	121	51	67	101	66	65	0.00224036	9.47e-05	0.0747608	0.295163	0.0312238	1	0.439368	0.62374	0.145429	1
bp1238	putative glutathione-S-transferase	_	-0.371631	0.157739	0.563732	-0.855795	-1.00389	-0.530515	-0.0373132	0.36804	-0.676162	-0.981017	125.5	97	140	185.5	102.5	92.5	234	162	229	302	189	153	0.326697	0.926539	0.0533846	0.277185	0.000189618	0.119331	0.00543189	0.000172372	0.0158081	0.526565
bp1239	conserved hypothetical protein	_	-0.815575	-0.552541	0.562936	-1.16439	0.147557	-1.17585	-1.02385	0.259087	-1.06054	0.285909	22	12.5	15	32.5	14.5	36	61	27	30	73	35	89	0.171121	0.00422855	0.102385	0.236915	0.848722	1	0.0311576	0.00161157	0.0861901	4.37274e-08
bp1240	conserved hypothetical protein	_	0.321928	-0.719892	-0.252766	-0.128324	-1.55459	0.0473057	-1	-0.514573	-0.14439	-1.58496	28	35	17	23.5	21.5	8	30	31	15	21	19	7	0.485106	0.000167319	0.0384821	0.859543	4.01e-05	1	1	1	1	1
bp1241	conserved hypothetical protein	_	-0.681367	-0.762795	0.944075	-0.16122	-0.531782	-0.85877	-1.05469	0.752664	-0.0631938	-0.503906	263	164	155	506	452.5	350	457	252	220	770	737	543	0.105787	3.61e-05	0.00205014	0.939189	0.0947678	0.779615	1	1.27989e-07	1.89896e-07	0.000397904
bp1242	probable LysR-family transcriptional regulator	_	-0.904843	-0.202044	1.52925	-1.22713	0.228061	-1.22239	-0.464963	1.36257	-1.08246	0.265894	88	47	76.5	254	108.5	297.5	98	42	71	252	119	303	0.0297972	0.0982718	7.32e-12	0.121303	0.678175	1	1	7.6008e-26	2.60738e-05	2.40402e-41
bp1243	conserved hypothetical protein	_	0.263034	-0.37151	-0.245979	0.358454	0.23816	-0.062061	-0.592576	-0.440573	0.192645	0.31366	92.5	111	71.5	78	100	92	95	91	63	70	80	87	0.467665	0.0200912	0.016938	0.337083	0.626166	0.00325569	1	1	0.0101211	0.014556
bp1244	conserved hypothetical protein	_	-0.756623	-0.853556	-0.571157	-0.47266	0.355428	-0.943416	-1.07907	-0.753085	-0.325986	0.394631	234	138.5	129.5	157.5	113.5	201.5	150	78	71	89	71	117	0.049113	6.09e-07	0.000216886	0.678758	0.411336	0.996107	0.875956	1	0.297872	0.140831
bp1245	conserved hypothetical protein	_	0.230708	-0.950812	-0.595424	0.984163	-1.22449	0.0485958	-1	-0.744043	1.12092	-1.24891	173	203	89.5	114.5	226.5	49	613	634	307	366	796	154	0.576639	1.49e-06	1.49e-05	0.0615531	0.000110417	0.00427684	1	1	0.000132293	8.64207e-05
bp1246	N utilization substance protein A	nusA	-0.0010612	-0.777305	-0.894677	0.871148	-1.10957	-0.189651	-0.963474	-1.03877	0.962759	-1.14106	1360	1359	793.5	731.5	1338	339	1169	1025	600	569	1109	258	0.997243	2.28e-07	1.11e-09	0.076728	0.000296373	0.149349	0.836758	0.429117	0.113794	4.2914e-05
bp1247	translation initiation factor IF-2	infB, ssyG	-0.431361	-0.816358	-1.19737	0.701317	-1.39079	-0.504431	-0.945882	-1.33086	0.902703	-1.34223	2029.5	1505	1152.5	885	1439	337.5	810	571	421	322	602	127	0.232991	1.29e-08	7.37e-15	0.117624	7.78e-06	0.49923	0.474905	0.0882919	0.381674	2.10135e-11
bp1248	ribosome-binding factor A	rbfA, p15b	0.690873	-0.129613	-0.76448	1.45372	-0.436099	0.299077	-0.411607	-0.9456	1.31845	-0.531343	273.5	441.5	250	161	441	119	1119	1378	842	581	1449	402	0.120217	0.126749	1.86e-05	0.0128492	0.115328	0.000555053	0.392354	0.340777	0.000243864	0.13007
bp1249	tRNA pseudouridine synthase B	truB, p35	-0.788791	-1.73913	-1.23217	0.301944	-0.517848	-0.928565	-1.98185	-1.39323	0.559084	-0.599462	222	128.5	66.5	94.5	116.5	66	394	207	100	150	221	99	0.0350654	9.34e-18	6.67e-14	0.416098	0.0287737	1	1.79587e-11	0.000523135	0.194951	6.65612e-05
bp1250	GTP-binding elongation factor	typA, bipA	-0.60514	-1.34719	-1.24709	0.895644	-0.465588	-0.847574	-1.59345	-1.42283	0.897012	-0.457303	1080	710	424.5	455	846.5	329.5	681	379	226	254	473	185	0.0978495	9.05e-15	4.04e-14	0.0692037	0.0742697	0.996107	0.101534	0.0178309	0.209314	0.00591738
bp1251	putative toxin	HotB	-1.3744	-0.736966	-5.12928	0	0.584963	-1.46566	-0.728698	-5.85798	0	1	35	13.5	21	1	1	1.5	58	21	35	1	1	2	0.0218584	0.000349847	2.38e-57	0.61201	0.0848128	1	0.795268	0	0	0
bp1252	putative exported protein	HotA	-0.601451	-0.652077	-1.87447	-1	-0.584963	-0.645891	-0.905535	-3.88536	-0.584963	-0.169925	44	29	28	12	6	8	133	85	71	9	6	8	0.144132	0.000364633	1.72e-18	0.273638	0.091087	0.194121	0.127899	6.90178e-303	2.59622e-43	9.06167e-148
bp1253	putative exported protein	_	0.265214	0.134228	-0.0981343	-0.0940435	-0.307122	-0.324198	-0.263034	-0.296075	-0.557377	-0.351472	220.5	265	242	206	193	166.5	318	254	265	259	176	203	0.531452	0.830193	0.13099	0.860195	0.211932	0.0418301	0.0764272	0.515039	0.168467	0.631296
bp1254	DNA polymerase I	polA, resA	-0.304669	-0.293019	-0.289156	-0.313275	-0.695145	-0.51245	-0.533824	-0.450166	-0.316857	-0.723482	228.5	185	186.5	187	150.5	115.5	97	68	67	71	57	43	0.414683	0.0201858	0.00808656	0.863304	0.00743157	0.187836	0.555971	1	0.151486	0.708191
bp1255	putative membrane protein	_	-0.266075	-0.0152668	0.847997	-0.81794	0.674905	-0.462343	-0.226276	0.718229	-0.741688	0.658492	47.5	39.5	47	85.5	48.5	136.5	62	45	53	102	61	161	0.495153	0.398339	0.000764848	0.32977	0.0385191	0.0660732	0.504826	5.56409e-08	0.00125534	1.59773e-27
bp1256	putative carboxymethylenebutenolidase	_	-0.878009	-0.59561	1.38014	-1.46761	-0.369573	-1.05658	-0.842459	1.15754	-1.27302	-0.366128	34	18.5	22.5	88.5	32	68.5	52	25	29	116	48	90	0.0672889	0.000575242	2.99e-09	0.0702671	0.1352	1	0.317246	4.6563e-19	0.00161639	1.03492e-11
bp1257	putative membrane protein	_	-0.818162	0.16273	-0.258734	-0.807355	0.30117	-1.24793	-0.0780025	-0.341037	-0.736966	0.263034	33.5	19	37.5	28	16	34.5	19	8	18	15	9	18	0.0880311	0.977757	0.0330606	0.413888	0.568179	1	1	1	1	1
bp1258	L-serine dehydratase 1	sdaA	-0.715432	0.783921	0.658963	-1.28798	2.03562	-0.917538	0.456858	0.4975	-1.31194	1.97473	66.5	40.5	114.5	105	43	430.5	51	27	70	72	29	283	0.0584384	0.00628868	0.0112829	0.0628347	2.73e-09	0.727092	3.5613e-05	5.13773e-05	0.128453	2.38085e-150
bp1259	conserved hypothetical protein	_	0.415175	-0.465637	-0.261824	0.182628	-1.17969	0.159524	-0.730588	-0.422114	0.160931	-1.20857	1310.5	1747.5	949	1093	1240.5	482.5	2180	2436	1315	1627	1819	704	0.264889	0.000976652	0.0212819	0.507655	0.000294316	0.0242462	1	0.983463	0.138631	0.0769755
bp1260	glutamate-ammonia-ligase adenylyltransferase	glnE	-1.06756	-0.223965	0.143492	-1.11548	0.45087	-1.22239	-0.485427	0	-1	0.440573	76.5	36.5	65.5	84.5	39	115.5	28	12	20	28	14	38	0.00471914	0.0712085	0.733741	0.156053	0.225605	1	1	1	1	1
bp1261	conserved hypothetical protein (Pseudogene)	_	-0.527247	-0.329308	-0.177305	-0.294447	-0.202189	-0.807355	-0.691878	-0.392317	-0.415037	-0.192645	73.5	51	58.5	65	53	56.5	21	12	13	16	12	14	0.216096	0.0226916	0.050573	0.890775	0.323732	1	1	1	1	1
bp1262	transcription termination factor Rho	rho, nitA, psuA, rnsC, tsu, sbaA	0.00430441	-0.950101	-0.0202588	0.133081	-1.02055	-0.271042	-1.19604	-0.194959	0.0473854	-1.0199	1506	1510.5	779.5	1485	1628.5	732	1337	1108	584	1168	1207	576	0.990418	1.21e-08	0.22609	0.564792	0.000723306	0.200737	0.59202	0.662227	0.135715	0.719097
bp1263	thioredoxin 1	trxA, tsnC, fipA	0.773963	0.293472	0.448633	0.235678	-0.450042	0.530299	0.0555057	0.283733	0.206574	-0.481837	1024	1751	1255	1397.5	1645.5	1023	2572	3716	2676	3131	3613	2242	0.0420919	0.570089	0.189686	0.437144	0.0833597	0.000224473	0.0613056	0.00741832	0.000387871	0.0622689
bp1264	topoisomerase IV subunit B	parE, nfxD	-0.683043	-0.466761	-0.151216	-0.424912	-0.720008	-0.826233	-0.652901	-0.307573	-0.231947	-0.680932	407	253.5	294.5	366.5	273	222.5	250	141	159	202	172	126	0.0998519	0.00227125	0.0619968	0.732672	0.00966316	0.792637	1	0.599125	0.120756	1
bp1265	putative membrane protein	_	-1.11548	-1.37851	-0.241008	-0.874469	-0.137504	-1.23704	-0.796467	-0.400538	-0.473931	-0.473931	6.5	3	2.5	5.5	3	5	33	14	19	25	18	18	0.121377	0.000121498	0.286328	0.529943	0.580661	1	1	1	1	1
bp1266	topoisomerase IV subunit A	parC	-0.917538	-0.354109	-0.357729	-0.422305	-0.822843	-1.09622	-0.614346	-0.544805	-0.259644	-0.824428	255	135	199.5	199	148.5	112.5	124	58	81	85	71	48	0.0295843	0.0117517	0.00337486	0.752	0.00356794	1	0.834472	1	0.177567	0.228287
bp1267	putative membrane protein	_	-0.137504	0	-0.722466	0.722466	-1.152	-0.5025	-0.280108	-0.917538	0.63743	-0.847997	16.5	15	16.5	10	16.5	4.5	17	12	14	9	14	5	0.764474	0.459964	0.000573908	0.205618	0.00368644	1	1	1	1	1
bp1268	transposase	transposase	0.387023	1	0.823122	-0.353637	0.383329	0.0506261	0.36257	0.584963	-0.633872	0	6.5	8.5	13	11.5	9	15	30	29	36	45	29	45	0.592371	0.00790418	0.0507259	0.840925	0.398517	1	0.000623003	1.14052e-05	1	6.98322e-10
bp1269	C-terminal region of a putative membrane protein (Pseudogene)	_	0.530515	0.415037	0.415037	0.5025	1.36923	-0.211504	0.184425	0.295456	0.0524674	0.945552	4.5	6.5	6	6	8.5	15.5	22	19	25	27	28	52	0.437026	0.490718	0.690411	0.364217	0.00161395	1	1	1	1	6.46122e-21
bp1270	putative glutathione S-transferase	_	0	0	0	0	0	0	0	0	0	0	1	1	1	1	1	1	1	1	1	1	1	1	0.100446	0.888125	0.0227493	0.527383	0.00185182	1	1	1	1	1
bp1271	conserved hypothetical protein (Pseudogene)	_	-0.584963	-0.584963	-0.584963	0.584963	0	-1	-1	-1	0	0	1.5	1	1	1	1.5	1	2	1	1	1	1	1	0.173171	0.00198421	0.0849469	0.76125	0.781555	1	1	1	1	1
bp1272	putative aspartate racemase (Pseudogene)	_	0	0	0	0	0	0	0	0	0	0	1	1	1	1	1	1	1	1	1	1	1	1	0.467047	0.911263	0.990368	0.169651	0.24337	1	1	1	1	1
bp1273	high-affinity branched-chain amino acid transport, ATP-binding protein	livF	-0.976284	-0.799406	-0.0322403	-0.809394	-1.27778	-0.852896	-0.944044	-0.210218	-0.246161	-1.37474	90.5	46	52	88.5	50.5	36.5	177	98	92	153	129	59	0.0197464	2.18e-05	0.287498	0.356112	2.62e-05	0.485414	0.233675	0.402789	0.0374137	0.00921561
bp1274	high-affinity branched-chain amino acid transport, ATP-binding protein	livG	-1.11718	-0.969626	-0.269187	-0.622437	-1.70044	-0.71297	-0.886618	-0.39402	0.136419	-1.52655	70.5	32.5	36	58.5	38	18	159	97	86	121	133	42	0.00428775	1.32e-06	0.0342151	0.528876	4.07e-07	0.269701	0.344234	1	0.012586	5.33211e-07
bp1275	high-affinity branched-chain amino acid transport system, permease protein	livM	-0.970854	-0.877744	-0.444785	-0.526069	-1.32862	-0.716207	-0.938599	-0.569366	0.0458037	-1.25376	73.5	37.5	40	54	37.5	21.5	92	56	48	62	64	26	0.0212062	6.03e-06	0.00315401	0.664695	5.98e-05	0.254571	0.319952	1	0.0457289	1.7421e-05
bp1276	high-affinity branched-chain amino acid transport system, permease protein	livH	0.258859	-0.00836347	-0.103711	0.268996	-0.791758	0.0267173	-0.233672	-0.298523	0.284977	-0.742504	86.5	103.5	86	80.5	97	46.5	107	109	91	87	106	52	0.520872	0.421406	0.136909	0.402539	0.0052808	0.00108439	0.203231	0.717524	0.0013179	1
bp1277	leu/ile/val-binding protein precursor	livJ	-0.0980643	0.222981	0.402098	-0.522393	-0.653637	-0.300509	-0.0165354	0.231173	-0.477047	-0.647582	350	327	408.5	462.5	322	294	351	285	347	412	296	263	0.796477	0.832765	0.410816	0.602597	0.0360895	0.0557052	0.0147335	0.00518495	0.0317238	0.225147
bp1278	transposase	transposase	0.736966	1.27302	0.807355	0.192645	0.192645	0.293731	0.530515	0.569366	-0.275634	-0.16601	6	10	14.5	10.5	12	12	31	38	39	46	38	41	0.145892	4.9e-05	0.0307071	0.575216	0.891041	1	4.06848e-05	1.19478e-05	1	1
bp1279	putative membrane protein	_	-0.155651	0.19878	0.048363	-0.259867	0.525628	-0.469485	-0.302029	-0.116814	-0.352672	0.339206	44	39.5	50.5	45.5	38	65.5	90	65	73	83	65	105	0.730999	0.91487	0.510624	0.939354	0.143904	0.0600841	0.8548	0.422073	0.0271364	0.000152602
bp1280	pyrroline-5-carboxylate reductase	proC	-0.777608	-0.584963	-0.415037	-0.584963	1.152	-1	-1	-0.415037	-0.584963	0.736966	6	3.5	4	4.5	3	10	8	4	4	6	4	10	0.219208	0.032017	0.0919542	0.758034	0.0619059	1	1	1	1	1
bp1281	glycerol-3-phosphate-binding periplasmic protein precursor	ugpB	1.13513	1.41538	0.373531	0.247201	0.418219	0.910666	1.18556	0.199715	0.298703	0.430723	524.5	1152	1399	679.5	806.5	908	458	861	1044	526	647	709	0.00171146	5.02e-11	0.356887	0.450452	0.312546	2.04773e-08	9.78311e-13	0.0162936	9.96862e-05	5.15829e-06
bp1282	sn-glycerol-3-phosphate transport system, permease protein	ugpA	1.34994	1.01408	0.13493	0.836501	-0.853159	1.20309	0.948775	0	0.913585	-0.725825	25.5	65	51.5	28	50	15.5	43	99	83	43	81	26	0.000482493	0.000683545	0.701005	0.100636	0.0117445	7.06781e-22	1.03814e-13	1	2.13655e-14	1
bp1283	sn-glycerol-3-phosphate transport system permease protein	ugpE	1.31316	1.03242	0.0848889	0.78958	-1.08489	1.10579	0.919382	-0.0317089	0.774933	-0.968291	33	82	67.5	35	60.5	16.5	46	99	87	45	77	23	0.000585084	0.000393249	0.544469	0.113506	0.000963714	4.35861e-19	2.5743e-13	0.254556	2.55793e-11	1
bp1284	sn-glycerol-3-phosphate transport ATP-binding protein	ugpC	0.642968	0.784987	0.29956	-0.245112	-1.03653	0.4885	0.577767	0.123735	-0.0813001	-1.0199	65	101.5	112	80	67.5	39	67	94	100	73	69	36	0.0855695	0.00638453	0.598792	0.962833	9.31e-05	1.3225e-06	1.11292e-06	0.0344544	0.00132636	1
bp1285	leu/ile/val-binding protein precursor	livJ	0.382535	0.510759	0.554951	-0.229897	-0.17033	0.120239	0.281727	0.38264	-0.213787	-0.160838	1060.5	1382.5	1511	1558	1328.5	1384.5	1047	1138	1274	1365	1177	1221	0.298208	0.0583655	0.0455302	0.969683	0.393527	0.0129491	0.00395375	0.0040055	0.0107024	0.00416922
bp1286	conserved hypothetical protein	_	1	0.415037	0.415037	1.58496	-1	1	0	1	0.584963	-1	1.5	3	2	2	6	1	1	2	1	2	3	1	0.15917	0.927975	0.506547	0.0784154	0.100019	1	1	1	1	1
bp1287	transposase	transposase	0.384664	0.488286	0.885357	-0.612339	-0.101086	0.241008	0.415037	0.724366	-0.662965	-0.160465	36	47	50.5	66.5	43.5	62	23	26	32	38	24	34	0.339089	0.202026	0.000722905	0.505935	0.497907	1	0.000151422	1	1	1
bp1288	putative membrane protein (Pseudogene)	_	0	0	0	0.584963	0	-0.36257	-0.36257	-0.36257	0.652077	0	1	1	1	1	1.5	1	9	7	7	7	11	7	0.593907	0.289237	0.412931	0.586382	0.989483	1	1	1	1	1
bp1289	putative membrane protein	_	-1.41504	-1.67807	-0.415037	-0.263034	-0.263034	-1.52356	-1.71621	-0.616671	0	-0.206451	8	3	2.5	6	5	5	23	8	7	15	15	13	0.0609147	4.06e-05	0.0643182	0.988415	0.611597	1	1	1	1	1
bp1290	conserved hypothetical protein	_	-0.584963	0.434937	0.103093	-0.728698	1.35147	-0.932886	0.162271	-0.163499	-0.943416	1.48543	27	18	36.5	29	17.5	74	84	44	94	75	39	210	0.291774	0.235124	0.718122	0.45907	0.00341266	0.65909	0.00472458	0.622442	0.410387	2.42187e-28
bp1291	conserved hypothetical protein	_	-1.05063	-0.334419	0.0246621	-1.29768	1.39348	-1.06609	-0.451379	-0.159199	-1.04891	1.44184	29	14	23	29.5	12	77.5	67	32	49	60	29	163	0.117956	0.0133371	0.419742	0.26093	0.00121847	1	1	0.855373	0.577983	1.31303e-24
bp1292	putative exported protein	_	0.464551	-0.417727	0.223543	-0.619896	-0.231626	0.290677	-0.597902	0.0506261	-0.591194	-0.318822	89.5	123.5	67	104.5	68	89	112	137	74	116	77	93	0.21849	0.0115699	0.915928	0.454893	0.262096	2.19014e-05	1	0.0435587	0.0400533	0.0466683
bp1293	putative L-lactate dehydrogenase	lldD, lctD	-1	-1	-1	0	0	-1	-1	-1	1	0	2	1	1	1	1	1	2	1	1	1	2	1	0.118778	0.00841437	0.0418466	0.771102	0.220387	1	1	1	1	1
bp1294	phosphatidylserine decarboxylase proenzyme	psd	0.159657	-0.747234	-0.647698	0.600904	-0.352302	-0.0544478	-1	-0.800691	0.660514	-0.430634	47	52.5	28	30	45.5	23.5	54	52	27	31	49	23	0.654254	4.46e-05	3.83e-05	0.211587	0.179888	0.00148464	0.054385	0.109652	0.00308543	0.373524
bp1295	hypothetical protein	_	0.968291	2.0156	0.76184	0.329308	0.884523	0.736966	1.78427	0.602665	0.314873	0.871267	11.5	22.5	46.5	19.5	24.5	36	27	45	93	41	51	75	0.0507615	5.95e-08	0.0201827	0.453923	0.0437272	5.87596e-10	3.76644e-49	1	3.61797e-13	2.38443e-30
bp1296	putative lipoprotein	_	-1.02934	-0.450984	0.256565	-1.32599	-0.720846	-1.24616	-0.718229	0.0832555	-1.24961	-0.719099	74.5	36.5	54.5	89	35.5	54	101	43	62	107	45	65	0.00770341	0.00543041	0.771127	0.0738691	0.00514919	1	0.995089	0.0418779	0.53667	0.710196
bp1297	putative lipoate-protein ligase A	_	-0.929611	-0.514573	0.70044	-1.32193	-1.43741	-1.12928	-0.807355	0.455679	-1.26303	-1.41504	20	10.5	14	32.5	13	12	35	16	20	48	20	18	0.0846789	0.0100114	0.0347	0.117428	0.000237394	1	1	0.000859354	1	1
bp1298	conserved hypothetical protein	_	-1	-1.41504	0.459432	-1.45943	-1.87447	-0.83289	-0.83289	0.542149	-1.51706	-1.51706	4	2	1.5	5.5	2	1.5	57	32	32	83	29	29	0.105244	0.000874812	0.316937	0.107358	0.000561239	0.365889	0.141662	5.27282e-06	0.223855	1
bp1299	putative acetyltransferase	_	-2	-1	0.584963	-2.16993	-0.847997	-0.819428	-0.736966	0.647698	-1.38466	-1.09516	6	1.5	3	9	2	5	30	17	18	47	18	22	0.00459983	0.00164939	0.155738	0.0180428	0.0633067	1	1	2.05815e-06	1	1
bp1300	putative glutathione transferase	_	-0.900464	-0.837729	0.752341	-1.26202	-1.00511	-1.07682	-1.09954	0.567041	-1.18442	-0.985645	84	45	47	141.5	59	70.5	135	64	63	200	88	101	0.0173762	1.25e-05	0.00494592	0.0619239	0.00018789	0.969654	0.0222772	1.0127e-06	0.0527955	0.149235
bp1301	glutathione peroxidase	_	-0.281771	0.584963	1.71114	-2.34341	-0.71114	-0.472753	0.388271	1.56359	-2.2935	-0.696855	31	25.5	46.5	101.5	20	62	68	49	89	201	41	124	0.562981	0.0571423	9.59e-14	0.000961405	0.00655485	0.0663576	0.000234646	1.57654e-36	0.0962543	1.3274e-12
bp1302	putative exported protein	_	-2.58496	-2.58496	4.63904	-7.224	-7.224	-2.58496	-2.58496	4.36923	-6.9542	-6.9542	6	1	1	149.5	1	1	6	1	1	124	1	1	2.56e-08	3.87e-11	2.52e-42	6.11e-19	2.22e-43	1	1	0	1	1
bp1303	conserved hypothetical protein (Pseudogene)	_	-4.39232	-4.39232	4.01919	-7.82655	-7.41151	-4.08746	-4.08746	3.87254	-7.96	-7.96	21	1	1	340.5	1.5	2	17	1	1	249	1	1	7.6e-12	3.97e-30	3.84e-62	2.4e-18	9.05e-53	1	1	0	1	1
bp1304	conserved hypothetical protein	_	0.135883	-0.150025	1.09478	-1.43463	-1.20581	-0.139725	-0.378512	0.90837	-1.455	-1.21649	40.5	44.5	36.5	86.5	32	37.5	130	118	100	244	89	105	0.748238	0.150199	1.57e-06	0.0504846	1.7e-05	0.00329882	0.983894	7.40483e-13	0.029217	0.13838
bp1305	conserved hypothetical protein	_	-1.01097	-0.357894	1.73039	-2.809	-1.14543	-1.89947	-1.27798	1.59976	-3.61471	-1.79028	132	65.5	103	438	62.5	198	97	26	40	294	24	85	0.00768037	0.012852	1.32e-10	5.01e-05	0.00083206	0.160131	0.00797848	2.00322e-36	0.591253	0.0263315
bp1306	putative arsenate reductase	arsC, arsG	-0.483322	-0.316672	0.676755	-1.6455	-0.480166	-0.930579	-0.801019	0.536753	-1.89208	-0.609685	68.5	49	55	109.5	35	78.5	284	149	163	412	111	270	0.184734	0.0323401	0.0188073	0.0142999	0.059693	0.5442	0.695226	3.37092e-06	0.952472	0.00855744
bp1307	putative bacterioferritin comigratory protein	_	0.39822	1.05161	0.625781	-0.724635	0.582897	0.0995357	0.795338	0.467923	-0.768925	0.546061	75.5	99.5	156.5	116.5	70.5	174.5	154	165	269	213	125	311	0.330124	0.000133903	0.0228898	0.360177	0.0933413	0.000467555	1.50077e-11	4.1502e-05	0.0141218	4.49262e-15
bp1308	transposase	transposase	0.662965	1.41504	1.05889	-0.736966	0.678072	0.0962153	0.36257	0.684498	-0.847997	0	6	9.5	16	12.5	7.5	20	28	31	36	45	25	45	0.23496	2.34e-06	0.00433841	0.465575	0.103378	1	0.00112028	5.96834e-07	1	1.97176e-09
bp1310	putative membrane protein (Pseudogene)	_	-1.05889	0.356144	2.99277	-2.99277	-1.80373	-1.37851	0.106915	2.79141	-3.32193	-1.96829	12.5	6	16	99.5	12.5	28.5	13	5	14	90	9	23	0.0373964	0.480403	3.16e-34	5.15e-05	1.04e-09	1	1	1.21371e-262	1	1
bp1311	putative membrane protein	_	0.0101958	-0.0734622	2.57126	-0.722122	-0.384377	-0.226004	-0.304006	2.38543	-0.730079	-0.390851	70.5	71	67	419	254	321	200	171	162	1045	630	797	0.983583	0.245134	1.41e-33	0.389305	0.156204	0.0122342	0.623373	2.27335e-136	6.4637e-41	1.47394e-71
bp1312	putative metalloprotease (Pseudogene)	_	-0.311944	0.736966	2.70659	-4.06916	-1.45025	-0.691878	0.36257	2.47805	-3.87036	-1.41093	18	14.5	30	117.5	7	43	21	13	27	117	8	44	0.460671	0.0369581	8.85e-26	1.07e-06	7.65e-06	1	1	4.65568e-189	1	1.72816e-19
bp1313	conserved hypothetical protein	_	0	0	2.80735	-2.80735	-1	-1	-1	3.45943	-4.45943	-0.874469	1	1	1	7	1	3.5	2	1	1	22	1	12	0.274394	0.510186	3.48e-15	8.05e-07	0.0767231	1	1	1	1	1
bp1314	putative exported protein	_	-2.39232	-0.347923	1.30812	-1.53051	1.88076	-2.37851	-0.70044	1.10692	-1.34792	1.87213	21	4	16.5	52	18	191.5	26	5	16	56	22	205	0.000678808	0.0893525	1.27e-06	0.16238	6.98e-06	1	1	7.23901e-17	1	0
bp1315	universal stress family protein	_	-1.0021	0.163474	1.46974	-1.25966	0.512531	-1.16874	-0.0804726	1.29618	-1.11017	0.520897	1033.5	516	1157.5	2862.5	1195.5	4083.5	2725	1213	2580	6692	3100	9602	0.0151019	0.936419	8.23e-13	0.107278	0.139792	1	0.159874	9.58851e-13	0.00866837	1.62245e-29
bp1316	putative membrane protein (Pseudogene)	_	-0.584963	-0.584963	-0.584963	0	1.58496	-1	0	-2	1	3.16993	1.5	1	1	1	1	3	4	2	4	1	2	9	0.191392	0.286153	7.92e-07	0.10386	3.28e-06	1	1	1	1	1
bp1318	putative membrane protein	_	-0.758992	0.241008	-1	-0.289507	4.79323	-0.584963	0.152003	-0.947533	0	4.64797	11	6.5	13	5.5	4.5	152.5	27	18	30	14	14	351	0.181656	0.768856	8.52e-05	0.885026	5.72e-39	1	1	1	1	0
bp1319	GntR-family transcriptional regulator	_	-1.09954	-0.584963	-0.447459	-1.45943	4.22005	-1	-0.584963	-0.584963	-1	4.35755	7.5	3.5	5	5.5	2	102.5	6	3	4	4	2	82	0.153843	0.0182359	0.0721294	0.172697	4.17e-16	1	1	1	1	0
bp1320	conserved hypothetical protein	_	-0.259867	0.832055	0.0771679	-0.726982	3.27302	-0.556393	0.443607	-0.120294	-0.649093	3.23577	45.5	38	81	48	29	464	75	51	102	69	44	650	0.521596	0.00451151	0.525757	0.458669	6.56e-20	0.121562	5.97014e-05	0.473422	0.131404	0
bp1321	pyridoxine kinase	pdxK	-0.558295	0.191299	-0.0216951	-1.18641	3.74758	-0.826668	-0.0788554	-0.214739	-1.01792	3.68252	67	45.5	76.5	66	29	886.5	94	53	89	81	40	1040	0.155193	0.98381	0.219147	0.2134	2.57e-21	0.404841	0.0920096	0.493804	0.698398	0
bp1322	two-component sensor histidine kinase (Pseudogene)	_	-0.673772	-0.651052	3.15308	-4.78176	-0.20236	-0.961526	-1.03953	2.98037	-4.73039	-0.455115	100.5	63	64	894	32.5	777	37	19	18	292	11	213	0.0753739	0.000278933	3.07e-43	3.78e-11	0.406888	1	1	0	1	8.97079e-168
bp1323	probable alpha amylase	_	0	0	0	0	0	0	0	0	0	0	1	1	1	1	1	1	1	1	1	1	1	1	0.755919	0.859836	0.103831	0.17045	0.476418	1	1	1	1	1
bp1324	putative 4-alpha-glucanotransferase (pseudogene)	malQ, malA	0	0	0	0	0	0	0	0	0	0	1	1	1	1	1	1	1	1	1	1	1	1	0.177828	0.272686	0.112124	1	1	1	1	1	1	1
bp1326	probable alpha amylase	_	0	0	0	0	0	0	0	0	0	0	1	1	1	1	1	1	1	1	1	1	1	1	0.0741984	0.0748658	0.19805	0.362594	0.386043	1	1	1	1	1
bp1327	probable glycosyl hydrolase	glgX	0	0	0	0	0	0	0	0	0	0	1	1	1	1	1	1	1	1	1	1	1	1	0.252531	0.904282	0.775727	0.59552	0.327318	1	1	1	1	1
bp1328	1,4-alpha-glucan branching enzyme	glgB	-1	0.807355	-0.415037	-0.584963	-0.584963	0	0	0	0	0	2	1	3.5	1.5	1	1	1	1	1	1	1	1	0.262891	0.158304	0.139944	0.203785	0.816376	1	1	1	1	1
bp1329	alpha-glucosidase	_	-0.584963	1.22239	0.415037	-0.415037	-0.415037	0	0	0	0	0	1.5	1	3.5	2	1.5	1.5	1	1	1	1	1	1	0.69146	0.0422482	0.963144	0.62648	0.646636	1	1	1	1	1
bp1330	putative alpha-amylase (pseudogene)	_	-0.485427	-0.485427	-0.222392	-0.777608	1.05889	0	0	0	0	1	7	5	5	6	3.5	12.5	1	1	1	1	1	2	0.561405	0.0556045	0.271782	0.431517	0.0183211	1	1	1	1	1
bp1332	transposase	transposase	0.314873	0.475338	0.781999	-0.663818	0	0.111031	0.526069	0.691878	-0.748461	0.0671142	41	51	57	70.5	44.5	70.5	26	27	36	42	25	44	0.412134	0.171848	0.00316313	0.465945	0.711435	1	2.85726e-05	1	1	2.83351e-11
bp1332A	conserved hypothetical protein (pseudogene)	_	0	0	0	0	0	2.32193	1.22239	1.22239	2.23704	0	1	1	1	1	1	1	3	15	7	7	33	7	0.325361	0.424409	0.251838	0.215284	0.0537065	1	1	1	1	1
bp1333	hypothetical protein	_	0	0	0	0	0	0	0	0	0	1	1	1	1	1	1	1	1	1	1	1	1	2	0.713245	0.860606	0.988273	0.495716	0.406384	1	1	1	1	1
bp1334	conserved hypothetical protein	_	0	0	0	0	0	0	0	0	0	0	1	1	1	1	1	1	1	1	1	1	1	1	0.149215	0.0519879	0.800117	0.403264	0.493937	1	1	1	1	1
bp1335	conserved hypothetical protein	_	0	0	0	0	1	0	0	0	0	0	1	1	1	1	1	2	1	1	1	1	1	1	0.0573778	0.665696	0.976161	0.696632	0.00140985	1	1	1	1	1
bp1337	transposase	transposase	0.410465	0.615082	0.845966	-0.435502	-0.0944647	0.157541	0.547488	0.514573	-0.463947	0.137504	39.5	52.5	60.5	71	52.5	66.5	28	29	38	40	29	44	0.274056	0.0513884	0.000671293	0.710521	0.539151	1	5.84728e-06	1	1	1.98319e-08
bp1338	putative membrane protein (Pseudogene)	_	0.859822	0.736966	0.720846	0.65355	1.21077	1.06817	0.472068	0.900464	0.731804	0.652077	27	49	45	44.5	70	103	30	65	43	56	93	88	0.0649341	0.00722897	0.0162285	0.216408	0.000181709	9.02616e-15	3.30016e-05	3.98724e-10	6.51393e-35	1.60011e-29
bp1339	probable phospholipase	_	0	0	0	0	0	0	0	0	0	0	1	1	1	1	1	1	1	1	1	1	1	1	0.419074	0.684394	0.744581	0.837831	0.153836	1	1	1	1	1
bp1340	conserved hypothetical protein	_	0	0	0	0	0	0	0	0	0	0	1	1	1	1	1	1	1	1	1	1	1	1	0.471534	0.646966	0.0498582	0.488817	0.0715696	1	1	1	1	1
bp1341	hypothetical protein (pseudogene)	_	-0.584963	1	1.87447	-2.45943	0.628031	-1.45943	0.347923	1.24101	-3.11548	0.584963	1.5	1	3	5.5	1	8.5	11	4	14	26	3	39	0.0610411	0.235664	0.00172102	0.0021495	0.154389	1	1	1	1	1
bp1342	conserved hypothetical protein	_	-1.32193	0.137504	0.925999	-1.078	1	-1.32193	-0.321928	0.485427	-0.63743	1.05063	5	2	5.5	9.5	4.5	19	10	4	8	14	9	29	0.0429576	0.522019	0.0541093	0.383887	0.0323989	1	1	1	1	1
bp1343	iron utilization protein (Pseudogene)	mxcB	-0.415037	-0.263034	0.584963	-1	0.830075	-0.847997	-0.847997	0.152003	-0.736966	0.765535	6	4.5	5	9	4.5	16	9	5	5	10	6	17	0.426692	0.0956577	0.292553	0.364579	0.0780708	1	1	1	1	1
bp1344	autotransporter	_	0.118644	0.296982	1.28011	-0.5025	-0.736966	-0.736966	-0.321928	1.26303	-1.26303	-1.58496	17.5	19	21.5	42.5	30	25.5	5	3	4	12	5	4	0.757497	0.643516	1.06e-06	0.658141	0.0179356	1	1	1	1	1
bp1345	conserved hypothetical protein	_	-1.04026	-0.428334	-0.109973	-0.825321	-1.80023	-1.36257	-0.710493	-0.263034	-0.736966	-1.90689	54.5	26.5	40.5	50.5	28.5	14.5	18	7	11	15	9	4	0.0119176	0.00736497	0.127152	0.371566	4.22e-07	1	1	1	1	1
bp1346	LysR-family transcriptional regulator	_	-1.32193	-0.652077	-0.78136	-0.476438	-0.192645	-1.62803	-0.839535	-1	-0.387023	-0.0874628	27.5	11	17.5	16	11.5	14	34	11	19	17	13	16	0.0253243	0.00149206	0.000101581	0.707629	0.529438	1	1	1	1	1
bp1347	putative reductase	_	-0.192645	-0.125531	0.369234	-0.199309	0.215729	-0.884523	-0.777608	0.115477	-0.793549	-0.176878	12	10.5	11	15.5	13.5	18	24	13	14	26	15	23	0.648329	0.196385	0.528172	0.995748	0.813255	1	1	1	1	1
bp1348	putative citrate lyase beta chain	citE	-0.584963	0	0	-0.584963	1.22239	-1.58496	-0.584963	0	-1.58496	0.736966	1.5	1	1.5	1.5	1	3.5	3	1	2	3	1	5	0.150161	0.647923	0.894356	0.416823	0.0364645	1	1	1	1	1
bp1349	putative GntR-family transcriptional regulator	_	-0.68226	0.31774	-0.436099	0.234465	0.4975	-0.896907	0.103093	-0.584963	0.321928	0.415037	34.5	21.5	43	25.5	30	36	54	29	58	36	45	48	0.139241	0.512328	0.00251651	0.508749	0.253348	0.559312	0.0234312	0.977774	0.0063597	0.0453402
bp1350	putative acetyl-CoA synthetase	_	0.263034	0.263034	0.485427	0.777608	0	0	0	0	1.58496	1	2.5	3	3	3.5	6	3.5	1	1	1	1	3	2	0.866879	0.641652	0.43581	0.285174	0.963018	1	1	1	1	1
bp1351	putative exported protein	_	0.321928	0.321928	1	0.321928	-2	0	-0.584963	0.415037	0.584963	-1	2	2.5	2.5	4	5	1	3	3	2	4	6	2	0.656031	0.792254	0.17134	0.504582	0.00507813	1	1	1	1	1
bp1352	conserved hypothetical protein	_	0.514573	-1.80735	0.652077	0.447459	-1.87447	0.222392	-1.58496	0.415037	0.584963	-1.41504	3.5	5	1	5.5	7.5	1.5	6	7	2	8	12	3	0.455074	6.9e-05	0.219708	0.369715	3.82e-05	1	1	1	1	1
bp1353	conserved hypothetical protein	_	-1	-1	0.321928	-0.321928	-1.32193	-1	-1	0	0	-1	2	1	1	2.5	2	1	2	1	1	2	2	1	0.105021	0.00512794	0.757722	0.88852	0.0316848	1	1	1	1	1
bp1354	putative exported protein	_	0	0	0	0.584963	0	-1	-1	0	0	-1	1	1	1	1	1.5	1	2	1	1	2	2	1	0.383241	0.107666	0.798849	0.474722	0.0492008	1	1	1	1	1
bp1355	probable LacI-family transcriptional regulator	_	-1.42884	-0.428843	-0.175087	-0.866733	1.19555	-1.58496	-0.807355	-0.304855	-0.628031	1.19794	17.5	6.5	13	15.5	8.5	35.5	21	7	12	17	11	39	0.0179857	0.0222949	0.127796	0.476042	0.00840192	1	1	1	1	1
bp1356	3-isopropylmalate dehydratase small subunit	leuD	-1.41504	-0.4975	-0.4975	-0.350497	1.46713	-1.43494	-0.666263	-0.635236	-0.197037	1.44541	36	13.5	25.5	25.5	20	70.5	73	27	46	47	41	128	0.0192046	0.00896661	0.00222801	0.862807	6.06e-05	1	0.924213	0.523291	0.120902	2.00979e-12
bp1357	3-isopropylmalate dehydratase large subunit (Pseudogene)	leuC	-1.19265	-0.112475	-0.767339	0	1.52223	-1.64386	-0.836501	-1.05889	0	1.73697	40	17.5	37	23.5	23.5	67.5	25	8	14	12	12	40	0.0200816	0.230573	7.97e-05	0.74817	0.00131583	1	1	1	1	1
bp1358	putative exported protein	_	-0.269607	-0.722466	-0.0671142	0.478047	0.457348	0	-0.758992	-0.165809	0.981384	0.449307	132	109.5	80	126	175.5	173	175	175	104	156	308	213	0.60464	0.000128041	0.170404	0.331976	0.249678	0.00221254	1	0.185766	1.17183e-10	6.39928e-05
bp1359	putative mandelate racemase	_	-0.0486738	-0.875609	-0.0628877	0.556108	0.290156	0.103505	-0.8314	-0.150679	1.0066	0.243043	105.5	102	57.5	101	148.5	123.5	121	130	68	109	219	129	0.927215	1.2e-05	0.188711	0.297242	0.52107	0.000659073	0.840776	0.226997	2.58418e-11	0.00119357
bp1360	putative ketopantoate reductase	_	0.108813	-0.35216	-0.117695	0.650765	0.974529	-0.250323	-0.842899	-0.344446	0.694192	0.899306	108.5	117	85	100	157	196.5	113	95	63	89	144	166	0.823822	0.0181639	0.0825348	0.205523	0.00433796	0.013704	0.592568	0.899369	9.91293e-06	1.22936e-07
bp1361	transposase	transposase	0.556393	1.04182	0.667425	-0.36257	0.49304	0.0962153	0.389947	0.472068	-0.519374	-0.104337	8.5	12.5	17.5	13.5	10.5	19	31	31	38	43	30	40	0.234345	0.000422248	0.0422129	0.808048	0.257737	1	0.000298926	1	1	1
bp1362	putative amino-acid ABC transporter, ATP-binding protein	_	-2.88753	-2.03953	-0.685891	-1.20163	-0.938599	-1.96683	-1.96683	-0.782409	-0.643856	-1.05889	18.5	2.5	4.5	11.5	5	6	43	11	11	25	16	12	4.5e-05	7.2e-13	0.00119146	0.2676	0.0184821	1	1	1	1	1
bp1363	putative amino-acid ABC transporter, permease protein	_	-1.82782	-1.62619	-0.792195	-0.450661	-1.10962	-1.63077	-1.72698	-0.857042	-0.173332	-0.973033	35.5	10	11.5	20.5	15	9.5	96	31	29	53	47	27	0.000160063	2.41e-14	3.21e-05	0.715429	0.00354182	0.543078	3.20074e-10	0.0165357	0.371966	0.000171773
bp1364	putative amino-acid ABC transporter, periplasmic amino acid-binding protein	_	-0.657324	-0.374667	-0.332507	-0.339345	0.278342	-0.92549	-0.619728	-0.500802	-0.286304	0.269033	393.5	249.5	303.5	312.5	247	379	566	298	369	400	328	482	0.0864628	0.0050423	0.00487455	0.824155	0.587426	1	1	1	0.20115	0.0583981
bp1365	transposase for IS1663	transposase for IS1663	1.70782	2.42701	0	0.552541	1.70782	0.935294	1.50404	-0.257798	0.231326	1.09115	22.5	73.5	121	22.5	33	73.5	55	109	156	46	54	98	0.000553145	5.14e-19	0.413397	0.334264	3.87e-06	5.78294e-13	7.64342e-32	1	0.00318421	2.00847e-10
bp1366	flagellar biosynthetic protein FlhB	flhB	2.85798	4.89482	0	2.39232	3.64386	2.58496	4.52356	0	2.32193	3.32193	2	14.5	59.5	2	10.5	25	2	12	46	2	10	20	0.000179005	1.53e-10	0.426716	0.00580417	3.11e-15	1	0	1	1	1
bp1367	flagellar biosynthesis protein FlhA (Pseudogene)	flhA	2.88753	5.40259	-1	3.53605	4.23266	3.16993	5.58496	-1	3.90689	4.45943	5	37	211.5	2.5	29	47	2	18	96	1	15	22	8.27e-08	1.59e-13	0.00114658	6.33e-06	4.51e-20	1	0	1	1	1
bp1368	flagellar biosynthesis protein FlhF (Pseudogene)	flhF	0	1.32193	0	0	0	0	0	0	0	0	1	1	2.5	1	1	1	1	1	1	1	1	1	0.416802	0.00126816	0.45584	0.293044	0.0564802	1	1	1	1	1
bp1370	conserved hypothetical protein	_	1.74723	1.89308	0	1.5502	2.51457	1.77761	1.8365	-0.222392	2	2.44478	7	23.5	26	7	20.5	40	21	72	75	18	72	98	0.0197863	0.000120077	0.239919	0.0548164	2.84e-09	1.78252e-51	1.54865e-54	1	6.04911e-51	1.36219e-106
bp1371	negative regulator of flagellin synthesis	flgM	3.21501	3.7318	-0.222392	3.8413	2.77259	2.1592	2.51937	-0.447459	2.73039	2.56294	3.5	32.5	46.5	3	43	20.5	15	67	86	11	73	65	1.1e-08	4.21e-13	0.065968	9.89e-07	4.23e-12	3.25377e-50	1.89941e-88	1	1.03757e-60	1.71434e-46
bp1372	flagella basal body P-ring formation protein	flgA	2.62449	3.9386	-1	4.14296	4.08746	2.11548	3.27302	-1.58496	4.08746	4.39232	3	18.5	46	1.5	26.5	25.5	3	13	29	1	17	21	7.58e-06	2.46e-10	0.00191294	2.32e-07	1.41e-17	1	1	1	1	1
bp1373	flagellar basal-body rod protein FlgB	flgB, flbA, fla FII	6	7.29002	0	6.2854	6.47573	6.17659	7.49452	0	6.47573	6.6677	1	64	156.5	1	78	89	3	217	541	3	267	305	4.84e-23	2.14e-21	0.517804	5.93e-15	6.45e-44	0	0	1	0	0
bp1374	flagellar basal-body rod protein FlgC	flgC, flaW, fla FIII	4.93074	7.14466	0	4.90689	6.07682	6.09803	8.02791	-1	7.18982	8.01681	1	30.5	141.5	1	30	67.5	2	137	522	1	146	259	1.04e-13	4.8e-15	0.0701426	2.82e-12	1.59e-41	0	0	1	0	0
bp1375	basal-body rod modification protein FlgD	flgD, flaV, fla FIV	6.71768	8.91214	0.584963	6.20294	7.45806	6.32193	8.41363	0.321928	6.10434	7.22882	2	210.5	963.5	3	221	527.5	4	320	1364	5	344	750	4.74e-28	4.88e-21	0.212946	1.68e-16	4.63e-46	0	0	1	0	0
bp1376	flagellar hook protein FlgE	flgE, flaK, fla FV	5.89947	8.42045	0.469485	5.64225	6.71653	5.94486	8.35579	0.485427	5.73954	6.65617	6.5	388	2227	9	449.5	946.5	5	308	1638	7	374	706	6.88e-28	8.47e-21	0.440457	3.17e-15	1.5e-41	0	0	1	0	0
bp1377	flagellar basal-body rod protein FlgF	flgF, flaX, fla FVI	5.50779	8.40088	0	5.82018	7.02237	5.6865	8.32418	0.584963	5.52356	6.29155	1	45.5	338	1	56.5	130	2	103	641	3	138	235	2.25e-15	8.38e-19	0.398402	6.65e-09	2.36e-43	0	0	1	0	0
bp1378	flagellar basal-body rod protein FlgG	flgG, flaL, fla FVII	6.12412	8.56605	0.584963	5.81164	6.48382	6.35168	8.69928	0.736966	5.94486	6.4822	2	139.5	758	3	168.5	268.5	3	245	1247	5	308	447	7.4e-33	1.44e-21	0.221659	1.05e-17	6.55e-42	0	0	1	0	0
bp1379	flagellar L-ring protein precursor	flgH, flaY, fla FVIII	5.16993	7.28077	0.584963	4.52356	5	6.30378	8.33092	1.58496	4.89077	5.04439	1	36	155.5	1.5	34.5	48	1	79	322	3	89	99	6.61e-16	2.87e-19	0.024842	1.89e-07	1.3e-17	0	0	1	0	0
bp1380	flagellar P-ring protein precursor	flgI, flaM, fla FIX	5.10852	7.66534	0	5.35755	6.15987	5.16993	7.60733	0	5.52356	6.02237	1	34.5	203	1	41	71.5	1	36	195	1	46	65	4.33e-13	8.63e-19	0.467401	3.07e-08	2.68e-29	1	0	1	0	0
bp1381	peptidoglycan hydrolase	flgJ, flaZ, fla FX	4.85798	7.51964	0	4.90689	5.88264	5	7.54689	0	5.16993	5.83289	1	29	183.5	1	30	59	1	32	187	1	36	57	3.48e-13	2.47e-18	0.411151	1.06e-09	9.16e-25	1	0	1	1	0
bp1382	flagellar hook-associated protein 1	flgK, flaS, flaW	4.90689	7.80252	0.321928	4.87774	5.853	4.42626	7.11894	0	4.78136	5.50779	2	60	446.5	2.5	73.5	144.5	2	43	278	2	55	91	1.68e-15	8.65e-21	0.968454	6.09e-10	2.29e-33	0	0	1	0	0
bp1383	flagellar hook-associated protein 3	flgL, flaT, flaU	4.32193	7.07948	0.584963	3.94642	4.82018	4.1964	6.86625	0	4.48113	5.1964	4	80	541	6	92.5	169.5	3	55	350	3	67	110	1.05e-17	1.99e-20	0.6235	2.14e-09	1.43e-30	0	0	1	0	0
bp1384	methyl-accepting chemotaxis protein I	tsr, cheD	2.07039	3.853	0.378512	1.89947	2.1822	1.87447	3.60486	0.222392	1.8365	2.19265	10	42	144.5	13	48.5	59	6	22	73	7	25	32	1.2e-05	3.52e-11	0.486265	0.00306087	2.12e-09	1	0	1	1	1
bp1385	methyl-accepting chemotaxis protein II	tar, cheM	0.662965	2.79586	0.353637	0.453718	1.45372	0.447459	2.54057	0.241008	0.29956	1.42884	18	28.5	125	23	31.5	63	11	15	64	13	16	35	0.164347	1.31e-09	0.573054	0.335309	1.3e-05	1	4.39049e-180	1	1	1
bp1386	methyl-accepting chemotaxis protein	_	0.367732	1.71823	0.175087	-0.129283	1.37851	0	1.4975	0.0824622	-0.169925	1.47393	15.5	20	51	17.5	16	45.5	17	17	48	18	16	50	0.453793	1.49e-05	0.94052	0.907769	0.000224104	1	1.41281e-29	1	1	4.70619e-34
bp1388	transposase for IS1663	transposase for IS1663	1.39551	1.77095	0.0290625	0.202884	0.888969	0.947533	1.4235	-0.142604	-0.0968615	0.882961	172	452.5	587	175.5	202	325	85	162	228	77	72	142	0.00145664	1.35e-12	0.422027	0.531817	0.0184769	9.00543e-14	1.82751e-28	0.275215	0.00879021	6.7182e-11
bp1389	flagellar biosynthetic protein FliR	fliR, flaP	2.45943	5.08746	0	2.58496	2.16993	2.32193	5	0	2.58496	2.58496	1	5.5	34	1	6	4.5	1	5	32	1	6	6	2.61e-06	6.2e-15	0.787686	0.000563489	2.23e-05	1	0	1	1	1
bp1390	flagellar biosynthetic protein FliQ	fliQ, flaQ	1.41504	3.77259	0	1.73697	1.41504	0.938599	3.32193	-0.584963	1.80735	1.64386	1.5	4	20.5	1.5	5	4	12	23	120	8	28	25	0.0333223	1.88e-07	0.230795	0.0289871	0.00193692	1	2.71797e-271	1	1	1
bp1391	flagellar biosynthetic protein FliP	fliP, flaR	2.5025	4.1964	0.415037	1.90689	1.58496	1.48543	3.23266	-0.321928	1.80735	1.45943	1.5	8.5	27.5	2	7.5	6	5	14	47	4	14	11	0.00032546	9.43e-08	0.969266	0.0118693	0.0187982	1	2.96162e-255	1	1	1
[truncated: 2,445 more rows]

## Sheet: TableS4
Table S4. vags differentially regulated in mBPSM, mBPSM∆risA and mBPSMrisAD60N
[truncated: 28 more rows]

## Sheet: TableS5
Table S5. sRNA regulated in RNAseq results
[truncated: 193 more rows]

[truncated: 7 more sheets: TableS6, TableS7, TableS8, TableS9, TableS10, TableS11, TableS12]
